# Supplementary material for: Poly[[diaqua­hemi-μ4-oxalato-μ2-oxalato-praseodymium(III)] monohydrate]
Source: Acta Crystallogr Sect E Struct Rep Online. 2009 Aug 29;65(Pt 9):m1152–3. doi: 10.1107/S1600536809033947 (PMC2969896; doi:10.1107/S1600536809033947)
Supplement: Supplementary file 1 [file e-65-m1152-sup1.cif]

##############################################################################
###                                                                        ###
###        Electronic paper (Acta Crystallographica Section E)             ###
###                                                                        ###
##############################################################################
#                                                                            #
# This CIF contains the data in a paper accepted for publication in Acta     #
# Crystallographica Section E. It conforms to the requirements of Notes      #
# for Authors for Section E, and has been peer reviewed under the auspices   #
# of the IUCr Commission on Journals.                                        #
#                                                                            #
# Full details of the Crystallographic Information File format               #
# are given in the paper "The Crystallographic Information File (CIF):       #
# a New Standard Archive File for Crystallography" by S. R. Hall, F. H.      #
# Allen and I. D. Brown [Acta Cryst. (1991), A47, 655-685].                  #
#                                                                            #
# The current version of the core CIF dictionary is obtainable from          #
# ftp://ftp.iucr.org/pub/cif_core.dic. The current version number is 2.4.    #
#                                                                            #
# Software is freely available for graphical display of the structure(s) in  #
# this CIF.  For information consult the CIF home page http://www.iucr.org/  #
# cif/home.html                                                              #
#                                                                            #
# This file may be used for bona fide research purposes within the           #
# scientific community so long as proper attribution is given to the journal # 
# article from which it was obtained.                                        #
#                                                                            #
##############################################################################
                                             
data_I
_audit_creation_method     SHELXL-97
_chemical_name_systematic
;
Poly[[diaquahemi-\m~4~-oxalato-\m~2~-oxalato-praseodymium(III)] monohydrate]
;
_chemical_name_common     ?
_chemical_formula_moiety     'C3 H4 O8 Pr, H2 O'
_chemical_formula_sum     'C3 H6 O9 Pr'
_chemical_formula_iupac     '[Pr (C2 O4)1.5 (H2 O)2], H2 O'
_chemical_formula_weight     326.99
_chemical_melting_point     ?
_symmetry_cell_setting     'Triclinic'
_symmetry_space_group_name_H-M     'P-1 '
_symmetry_space_group_name_Hall     '-P 1'
loop_
    _symmetry_equiv_pos_as_xyz
    'x, y, z'
    '-x, -y, -z'
_cell_length_a     6.0367(12)
_cell_length_b     7.6222(15)
_cell_length_c     8.9353(18)
_cell_angle_alpha     98.330(4)
_cell_angle_beta     99.814(3)
_cell_angle_gamma     96.734(4)
_cell_volume     396.58(14)
_cell_formula_units_Z     2
_cell_measurement_reflns_used     905
_cell_measurement_theta_min     3.287
_cell_measurement_theta_max     28.2465
_cell_measurement_temperature     273(2)
_exptl_crystal_description     'block'
_exptl_crystal_colour     'green'
_exptl_crystal_size_max     0.18
_exptl_crystal_size_mid     0.16
_exptl_crystal_size_min     0.10
_exptl_crystal_density_diffrn     2.738
_exptl_crystal_density_meas     ?
_exptl_crystal_density_method     'not measured'
_exptl_crystal_F_000     310
_exptl_absorpt_coefficient_mu     6.168
_exptl_absorpt_correction_type     'multi-scan'
_exptl_absorpt_process_details     '(SADABS; Bruker, 2001)'
_exptl_absorpt_correction_T_min     0.341
_exptl_absorpt_correction_T_max     0.542
_exptl_special_details
;
;
_diffrn_ambient_temperature     273(2)
_diffrn_radiation_type     MoK\a
_diffrn_radiation_wavelength     0.71073
_diffrn_radiation_source     'fine-focus sealed tube'
_diffrn_radiation_monochromator     graphite
_diffrn_measurement_device_type     'Bruker SMART APEX CCD'
_diffrn_measurement_method     '\f and \w'
_diffrn_detector_area_resol_mean     ?
_diffrn_reflns_number     2140
_diffrn_reflns_av_R_equivalents     0.0202
_diffrn_reflns_av_sigmaI/netI     0.0361
_diffrn_reflns_theta_min     2.35
_diffrn_reflns_theta_max     25.99
_diffrn_reflns_theta_full     25.99
_diffrn_measured_fraction_theta_max     0.971
_diffrn_measured_fraction_theta_full     0.971
_diffrn_reflns_limit_h_min     -7
_diffrn_reflns_limit_h_max     7
_diffrn_reflns_limit_k_min     -9
_diffrn_reflns_limit_k_max     8
_diffrn_reflns_limit_l_min     -10
_diffrn_reflns_limit_l_max     11
_diffrn_standards_number     ?
_diffrn_standards_interval_count     ?
_diffrn_standards_interval_time     ?
_diffrn_standards_decay_%     ?
_refine_special_details
;
Refinement of <i>F</i>^2^ against ALL reflections. The weighted <i>R</i>-factor
<i>wR</i> and goodness of fit <i>S</i> are based on <i>F</i>^2^, conventional
<i>R</i>-factors <i>R</i> are based on <i>F</i>, with <i>F</i> set to zero for
negative <i>F</i>^2^. The threshold expression of <i>F</i>^2^ >
\s(<i>F</i>^2^) is used only for calculating <i>R</i>-factors(gt) <i>etc</i>.
and is not relevant to the choice of reflections for refinement.
<i>R</i>-factors based on <i>F</i>^2^ are statistically about twice as large
as those based on <i>F</i>, and <i>R</i>- factors based on ALL data will be
even larger.
;
_reflns_number_total     1521
_reflns_number_gt     1450
_reflns_threshold_expression     I>2\s(I)
_refine_ls_structure_factor_coef     Fsqd
_refine_ls_matrix_type     full
_refine_ls_R_factor_all     0.0301
_refine_ls_R_factor_gt     0.0285
_refine_ls_wR_factor_gt     0.0742
_refine_ls_wR_factor_ref     0.0753
_refine_ls_goodness_of_fit_ref     1.000
_refine_ls_restrained_S_all     1.000
_refine_ls_number_reflns     1521
_refine_ls_number_parameters     118
_refine_ls_number_restraints     0
_refine_ls_hydrogen_treatment     constr
_refine_ls_weighting_scheme     calc
_refine_ls_weighting_details
            'calc w=1/[\s^2^(Fo^2^)+(0.049P)^2^+1.09P] where P=(Fo^2^+2Fc^2^)/3'
_atom_sites_solution_hydrogens     geom
_atom_sites_solution_primary     direct
_atom_sites_solution_secondary     difmap
_refine_ls_shift/su_max     0.001
_refine_ls_shift/su_mean     0.000
_refine_diff_density_max     0.802
_refine_diff_density_min     -1.495
_refine_ls_extinction_method     none
_refine_ls_extinction_coef     ?
loop_
    _atom_type_symbol
    _atom_type_description
    _atom_type_scat_dispersion_real
    _atom_type_scat_dispersion_imag
    _atom_type_scat_source
    'C' 'C' 0.0033 0.0016
                         'International Tables Vol C Tables 4.2.6.8 and 6.1.1.4'
    'H' 'H' 0.0000 0.0000
                         'International Tables Vol C Tables 4.2.6.8 and 6.1.1.4'
    'O' 'O' 0.0106 0.0060
                         'International Tables Vol C Tables 4.2.6.8 and 6.1.1.4'
    'Pr' 'Pr' -0.2180 2.8214
                         'International Tables Vol C Tables 4.2.6.8 and 6.1.1.4'
_computing_data_collection     'SMART (Bruker, 2007)'
_computing_cell_refinement     'SAINT (Bruker, 2007)'
_computing_data_reduction     'SAINT (Bruker, 2007)'
_computing_structure_solution     'SHELXS97 (Sheldrick, 2008)'
_computing_structure_refinement     'SHELXL97 (Sheldrick, 2008)'
_computing_molecular_graphics     'DIAMOND (Brandenburg, 1999)'
_computing_publication_material     'SHELXTL (Sheldrick, 2008)'
loop_
    _atom_site_type_symbol
    _atom_site_label
    _atom_site_fract_x
    _atom_site_fract_y
    _atom_site_fract_z
    _atom_site_U_iso_or_equiv
    _atom_site_adp_type
    _atom_site_calc_flag
    _atom_site_refinement_flags
    _atom_site_occupancy
    _atom_site_disorder_assembly
    _atom_site_disorder_group
    Pr Pr1 1.00780(5) 0.80762(4) 0.29489(3) 0.01182(13) Uani d . 1 . .
    C C1 1.4452(9) 1.0278(7) 0.5703(6) 0.0155(11) Uani d . 1 . .
    C C2 1.0808(10) 0.5659(7) -0.0322(7) 0.0163(12) Uani d . 1 . .
    C C3 0.8789(9) 0.5155(7) 0.5109(6) 0.0157(11) Uani d . 1 . .
    O O1 1.2322(6) 0.9964(5) 0.5514(4) 0.0156(8) Uani d . 1 . .
    O O2 1.5785(7) 1.1009(6) 0.6910(5) 0.0220(9) Uani d . 1 . .
    O O3 1.1296(7) 0.7232(5) 0.0431(5) 0.0195(9) Uani d . 1 . .
    O O4 1.1455(7) 0.5077(5) -0.1515(5) 0.0217(9) Uani d . 1 . .
    O O5 0.8004(7) 0.6413(5) 0.4552(5) 0.0195(9) Uani d . 1 . .
    O O6 0.7818(7) 0.4116(6) 0.5849(5) 0.0230(9) Uani d . 1 . .
    O O1W 0.6751(7) 0.8292(7) 0.0928(5) 0.0310(11) Uani d . 1 . .
    H H1WA 0.5581 0.8534 0.1260 0.046 Uiso d R 1 . .
    H H1WB 0.6299 0.7771 0.0011 0.046 Uiso d R 1 . .
    O O2W 1.0612(8) 1.0993(6) 0.2071(5) 0.0288(10) Uani d . 1 . .
    H H2WA 1.1653 1.1872 0.2227 0.043 Uiso d R 1 . .
    H H2WB 0.9752 1.1029 0.1239 0.043 Uiso d R 1 . .
    O O3W 0.4213(9) 0.3694(7) 0.2101(6) 0.0420(13) Uani d . 1 . .
    H H3WA 0.4103 0.4339 0.2922 0.063 Uiso d R 1 . .
    H H3WB 0.5590 0.3823 0.2031 0.063 Uiso d R 1 . .
loop_
    _atom_site_aniso_label
    _atom_site_aniso_U_11
    _atom_site_aniso_U_22
    _atom_site_aniso_U_33
    _atom_site_aniso_U_12
    _atom_site_aniso_U_13
    _atom_site_aniso_U_23
    Pr1 0.01064(19) 0.01179(18) 0.01243(18) 0.00024(12) 0.00360(12) -0.00045(12)
    C1 0.012(3) 0.016(3) 0.019(3) 0.001(2) 0.005(2) 0.001(2)
    C2 0.015(3) 0.016(3) 0.018(3) 0.002(2) 0.005(2) 0.002(2)
    C3 0.016(3) 0.016(3) 0.014(3) 0.002(2) 0.004(2) 0.000(2)
    O1 0.0075(19) 0.019(2) 0.020(2) 0.0013(15) 0.0047(15) -0.0003(16)
    O2 0.013(2) 0.032(2) 0.016(2) -0.0027(17) 0.0036(16) -0.0062(18)
    O3 0.023(2) 0.016(2) 0.017(2) -0.0029(16) 0.0072(17) -0.0033(16)
    O4 0.025(2) 0.018(2) 0.020(2) -0.0062(17) 0.0118(17) -0.0028(17)
    O5 0.021(2) 0.019(2) 0.023(2) 0.0084(17) 0.0089(17) 0.0085(17)
    O6 0.017(2) 0.026(2) 0.031(2) 0.0070(18) 0.0095(18) 0.0138(19)
    O1W 0.015(2) 0.053(3) 0.023(2) 0.010(2) 0.0049(18) -0.005(2)
    O2W 0.029(3) 0.021(2) 0.035(3) -0.0021(19) 0.001(2) 0.013(2)
    O3W 0.029(3) 0.050(3) 0.038(3) -0.013(2) 0.013(2) -0.017(2)
_geom_special_details
;
All e.s.d.'s (except the e.s.d. in the dihedral angle between two l.s. planes)
are estimated using the full covariance matrix. The cell e.s.d.'s are taken
into account individually in the estimation of e.s.d.'s in distances, angles
and torsion angles; correlations between e.s.d.'s in cell parameters are only
used when they are defined by crystal symmetry. An approximate (isotropic)
treatment of cell e.s.d.'s is used for estimating e.s.d.'s involving l.s.
planes.
;
loop_
    _geom_bond_atom_site_label_1
    _geom_bond_atom_site_label_2
    _geom_bond_site_symmetry_2
    _geom_bond_distance
    _geom_bond_publ_flag
    Pr1 O5 . 2.448(4) ?
    Pr1 O2W . 2.466(4) ?
    Pr1 O6 2_766 2.472(4) ?
    Pr1 O2 2_876 2.490(4) ?
    Pr1 O1W . 2.500(4) ?
    Pr1 O3 . 2.504(4) ?
    Pr1 O4 2_765 2.541(4) ?
    Pr1 O1 . 2.586(4) ?
    Pr1 O1 2_776 2.609(4) ?
    C1 O2 . 1.243(7) ?
    C1 O1 . 1.258(7) ?
    C1 C1 2_876 1.546(11) ?
    C2 O4 . 1.238(7) ?
    C2 O3 . 1.263(7) ?
    C2 C2 2_765 1.555(11) ?
    C3 O5 . 1.248(7) ?
    C3 O6 . 1.258(7) ?
    C3 C3 2_766 1.548(11) ?
    O1 Pr1 2_776 2.609(4) ?
    O2 Pr1 2_876 2.490(4) ?
    O4 Pr1 2_765 2.541(4) ?
    O6 Pr1 2_766 2.472(4) ?
    O1W H1WA . 0.8413 ?
    O1W H1WB . 0.8417 ?
    O2W H2WA . 0.8412 ?
    O2W H2WB . 0.8372 ?
    O3W H3WA . 0.8386 ?
    O3W H3WB . 0.8400 ?
loop_
    _geom_angle_atom_site_label_1
    _geom_angle_atom_site_label_2
    _geom_angle_atom_site_label_3
    _geom_angle_site_symmetry_1
    _geom_angle_site_symmetry_3
    _geom_angle
    _geom_angle_publ_flag
    O5 Pr1 O2W . . 142.99(15) ?
    O5 Pr1 O6 . 2_766 65.89(14) ?
    O2W Pr1 O6 . 2_766 142.54(15) ?
    O5 Pr1 O2 . 2_876 131.79(14) ?
    O2W Pr1 O2 . 2_876 71.54(15) ?
    O6 Pr1 O2 2_766 2_876 71.37(14) ?
    O5 Pr1 O1W . . 97.65(15) ?
    O2W Pr1 O1W . . 70.26(16) ?
    O6 Pr1 O1W 2_766 . 142.27(16) ?
    O2 Pr1 O1W 2_876 . 130.26(15) ?
    O5 Pr1 O3 . . 133.93(13) ?
    O2W Pr1 O3 . . 78.07(15) ?
    O6 Pr1 O3 2_766 . 92.40(14) ?
    O2 Pr1 O3 2_876 . 67.24(13) ?
    O1W Pr1 O3 . . 74.66(14) ?
    O5 Pr1 O4 . 2_765 70.30(13) ?
    O2W Pr1 O4 . 2_765 132.32(15) ?
    O6 Pr1 O4 2_766 2_765 69.96(15) ?
    O2 Pr1 O4 2_876 2_765 114.58(14) ?
    O1W Pr1 O4 . 2_765 72.53(15) ?
    O3 Pr1 O4 . 2_765 64.03(13) ?
    O5 Pr1 O1 . . 85.86(13) ?
    O2W Pr1 O1 . . 81.79(14) ?
    O6 Pr1 O1 2_766 . 77.20(14) ?
    O2 Pr1 O1 2_876 . 63.42(12) ?
    O1W Pr1 O1 . . 137.77(14) ?
    O3 Pr1 O1 . . 130.36(13) ?
    O4 Pr1 O1 2_765 . 145.06(13) ?
    O5 Pr1 O1 . 2_776 67.14(13) ?
    O2W Pr1 O1 . 2_776 76.00(14) ?
    O6 Pr1 O1 2_766 2_776 120.77(14) ?
    O2 Pr1 O1 2_876 2_776 121.99(13) ?
    O1W Pr1 O1 . 2_776 77.27(13) ?
    O3 Pr1 O1 . 2_776 146.78(13) ?
    O4 Pr1 O1 2_765 2_776 122.88(13) ?
    O1 Pr1 O1 . 2_776 65.40(14) ?
    O2 C1 O1 . . 126.7(5) ?
    O2 C1 C1 . 2_876 116.0(6) ?
    O1 C1 C1 . 2_876 117.3(6) ?
    O4 C2 O3 . . 126.8(5) ?
    O4 C2 C2 . 2_765 117.5(6) ?
    O3 C2 C2 . 2_765 115.7(6) ?
    O5 C3 O6 . . 126.5(5) ?
    O5 C3 C3 . 2_766 117.1(6) ?
    O6 C3 C3 . 2_766 116.4(6) ?
    C1 O1 Pr1 . . 118.7(3) ?
    C1 O1 Pr1 . 2_776 123.3(3) ?
    Pr1 O1 Pr1 . 2_776 114.60(14) ?
    C1 O2 Pr1 . 2_876 123.5(4) ?
    C2 O3 Pr1 . . 121.8(4) ?
    C2 O4 Pr1 . 2_765 120.5(4) ?
    C3 O5 Pr1 . . 120.4(4) ?
    C3 O6 Pr1 . 2_766 119.7(4) ?
    Pr1 O1W H1WA . . 115.2 ?
    Pr1 O1W H1WB . . 132.7 ?
    H1WA O1W H1WB . . 106.2 ?
    Pr1 O2W H2WA . . 136.4 ?
    Pr1 O2W H2WB . . 113.6 ?
    H2WA O2W H2WB . . 107.3 ?
    H3WA O3W H3WB . . 107.4 ?
loop_
    _geom_torsion_atom_site_label_1
    _geom_torsion_atom_site_label_2
    _geom_torsion_atom_site_label_3
    _geom_torsion_atom_site_label_4
    _geom_torsion_site_symmetry_1
    _geom_torsion_site_symmetry_2
    _geom_torsion_site_symmetry_3
    _geom_torsion_site_symmetry_4
    _geom_torsion
    _geom_torsion_publ_flag
    O2 C1 O1 Pr1 . . . . -172.7(5) ?
    C1 C1 O1 Pr1 2_876 . . . 8.0(8) ?
    O2 C1 O1 Pr1 . . . 2_776 29.2(8) ?
    C1 C1 O1 Pr1 2_876 . . 2_776 -150.1(5) ?
    O5 Pr1 O1 C1 . . . . 133.4(4) ?
    O2W Pr1 O1 C1 . . . . -81.6(4) ?
    O6 Pr1 O1 C1 2_766 . . . 67.2(4) ?
    O2 Pr1 O1 C1 2_876 . . . -8.2(4) ?
    O1W Pr1 O1 C1 . . . . -129.8(4) ?
    O3 Pr1 O1 C1 . . . . -15.0(5) ?
    O4 Pr1 O1 C1 2_765 . . . 87.3(4) ?
    O1 Pr1 O1 C1 2_776 . . . -159.9(5) ?
    O5 Pr1 O1 Pr1 . . . 2_776 -66.72(16) ?
    O2W Pr1 O1 Pr1 . . . 2_776 78.30(17) ?
    O6 Pr1 O1 Pr1 2_766 . . 2_776 -132.92(18) ?
    O2 Pr1 O1 Pr1 2_876 . . 2_776 151.7(2) ?
    O1W Pr1 O1 Pr1 . . . 2_776 30.1(3) ?
    O3 Pr1 O1 Pr1 . . . 2_776 144.93(15) ?
    O4 Pr1 O1 Pr1 2_765 . . 2_776 -112.8(2) ?
    O1 Pr1 O1 Pr1 2_776 . . 2_776 0.0 ?
    O1 C1 O2 Pr1 . . . 2_876 -171.6(4) ?
    C1 C1 O2 Pr1 2_876 . . 2_876 7.8(9) ?
    O4 C2 O3 Pr1 . . . . -174.7(5) ?
    C2 C2 O3 Pr1 2_765 . . . 6.3(8) ?
    O5 Pr1 O3 C2 . . . . 1.9(5) ?
    O2W Pr1 O3 C2 . . . . -156.5(4) ?
    O6 Pr1 O3 C2 2_766 . . . 60.1(4) ?
    O2 Pr1 O3 C2 2_876 . . . 128.7(5) ?
    O1W Pr1 O3 C2 . . . . -83.9(4) ?
    O4 Pr1 O3 C2 2_765 . . . -6.2(4) ?
    O1 Pr1 O3 C2 . . . . 135.3(4) ?
    O1 Pr1 O3 C2 2_776 . . . -117.2(4) ?
    O3 C2 O4 Pr1 . . . 2_765 -174.2(5) ?
    C2 C2 O4 Pr1 2_765 . . 2_765 4.8(9) ?
    O6 C3 O5 Pr1 . . . . -174.3(5) ?
    C3 C3 O5 Pr1 2_766 . . . 6.5(8) ?
    O2W Pr1 O5 C3 . . . . -154.9(4) ?
    O6 Pr1 O5 C3 2_766 . . . -6.5(4) ?
    O2 Pr1 O5 C3 2_876 . . . -36.2(5) ?
    O1W Pr1 O5 C3 . . . . 138.0(4) ?
    O3 Pr1 O5 C3 . . . . 61.9(5) ?
    O4 Pr1 O5 C3 2_765 . . . 69.7(4) ?
    O1 Pr1 O5 C3 . . . . -84.4(4) ?
    O1 Pr1 O5 C3 2_776 . . . -149.4(4) ?
    O5 C3 O6 Pr1 . . . 2_766 -173.9(4) ?
    C3 C3 O6 Pr1 2_766 . . 2_766 5.3(8) ?
loop_
    _geom_hbond_atom_site_label_D
    _geom_hbond_atom_site_label_H
    _geom_hbond_atom_site_label_A
    _geom_hbond_site_symmetry_A
    _geom_hbond_distance_DH
    _geom_hbond_distance_HA
    _geom_hbond_distance_DA
    _geom_hbond_angle_DHA
    O2W H2WB O1W . 0.84 2.55 2.858(7) 103.3
    O1W H1WA O2 2_776 0.84 1.96 2.694(6) 145.6
    O1W H1WA O3 1_455 0.84 2.60 3.235(6) 133.4
    O1W H1WB O3W 2_665 0.84 2.00 2.833(6) 168.6
    O2W H2WA O3W 1_665 0.84 1.98 2.807(7) 166.3
    O2W H2WB O3 2_775 0.84 2.20 2.919(6) 144.3
    O3W H3WA O6 2_666 0.84 2.08 2.829(7) 148.8
    O3W H3WB O4 2_765 0.84 2.03 2.833(6) 158.6
data_global
_journal_date_recd_electronic     2009-08-09
_journal_date_accepted     2009-08-25
_journal_name_full     'Acta Crystallographica, Section E'
_journal_year     2009
_journal_volume     65
_journal_issue      9
_journal_page_first     m1152
_journal_page_last     m1153
_journal_paper_category     QM
_journal_coeditor_code     NK2001
_publ_contact_author_name     'Dr Ting-Hai Yang'
_publ_contact_author_address
;
High-Tech Institute of Nangjing University, Changzhou 213164
People's Republic of China
;
_publ_contact_author_email     tinghaiyang@gmail.com
_publ_contact_author_fax     '86-0519-86339989'
_publ_contact_author_phone     '86-0519-86339989'
_publ_section_title
;
Poly[[diaquahemi-\m~4~-oxalato-\m~2~-oxalato-praseodymium(III)] monohydrate]
;
loop_
    _publ_author_name
    _publ_author_footnote
    _publ_author_address
    'Yang, Ting-Hai' .
;
High-Tech Institute of Nangjing University, Changzhou 213164
People's Republic of China
;
    'Chen, Qiang' .
;
High-Tech Institute of Nangjing University, Changzhou 213164
People's Republic of China
;
    'Zhuang, Wei' .
;
High-Tech Institute of Nangjing University, Changzhou 213164
People's Republic of China
;
    'Wang, Zhe' .
;
High-Tech Institute of Nangjing University, Changzhou 213164
People's Republic of China
;
    'Yue, Bang-Yi' .
;
High-Tech Institute of Nangjing University, Changzhou 213164
People's Republic of China
;
