# Supplementary material for: Poly[[diaqua­hemi-μ4-oxalato-μ2-oxalato-praseodymium(III)] monohydrate]
Source: Acta Crystallogr Sect E Struct Rep Online. 2009 Aug 29;65(Pt 9):m1152–3. doi: 10.1107/S1600536809033947 (PMC2969896; doi:10.1107/S1600536809033947)
Supplement: Supplementary file 2 [file e-65-m1152-Isup2.hkl]

# 
# h,k,l, Fc-squared, Fo-squared, sigma(Fo-squared) and status flag 
# 
data_I
_shelx_title ' 1 in P-1' 
_shelx_refln_list_code          4 
_shelx_F_calc_maximum      133.84 
_exptl_crystal_F_000       310.00 
_reflns_d_resolution_high  0.8108 
 
loop_ 
 _symmetry_equiv_pos_as_xyz 
 'x, y, z' 
 '-x, -y, -z' 
 
_cell_length_a     6.0367 
_cell_length_b     7.6222 
_cell_length_c     8.9353 
_cell_angle_alpha  98.330 
_cell_angle_beta   99.814 
_cell_angle_gamma  96.734 
 
_shelx_F_squared_multiplier     1.000 
 
loop_ 
 _refln_index_h 
 _refln_index_k 
 _refln_index_l 
 _refln_F_squared_calc 
 _refln_F_squared_meas 
 _refln_F_squared_sigma 
 _refln_observed_status 
   1   0   0    14952.32     9060.27     89.70 o 
   2   0   0     7699.10     7029.55     95.06 o 
   3   0   0     3326.44     3426.38     78.28 o 
   4   0   0     3490.66     3849.32     93.75 o 
   5   0   0     4086.93     4189.94    110.05 o 
   6   0   0     1517.02     1707.72     82.33 o 
  -7   1   0       53.49       54.85     19.63 o 
  -6   1   0        5.06       12.14     11.30 o 
  -5   1   0       71.11       52.59     13.80 o 
  -4   1   0      810.18      954.03     51.40 o 
  -3   1   0     1390.00     1578.63     56.87 o 
  -2   1   0      422.98      444.00     25.10 o 
  -1   1   0      154.52      181.01     27.18 o 
   0   1   0      701.82      765.22     20.11 o 
   1   1   0       28.14       33.69      4.82 o 
   2   1   0     4855.93     5286.34     54.54 o 
   3   1   0     3718.05     4162.60     58.98 o 
   4   1   0     1970.02     2221.71     48.56 o 
   5   1   0     1152.74     1224.71     42.41 o 
   6   1   0      537.90      555.36     46.52 o 
  -7   2   0     1408.66     1494.16     91.25 o 
  -5   2   0     2424.21     2460.45     93.51 o 
  -4   2   0     1152.47     1205.54     59.37 o 
  -3   2   0     7041.26     6875.84    129.56 o 
  -2   2   0     3072.02     3171.77     49.82 o 
  -1   2   0     3540.82     3568.87    143.78 o 
   0   2   0     1401.05     1538.30     39.86 o 
   1   2   0     4771.54     4666.18     76.86 o 
   2   2   0     6022.56     6547.58     97.74 o 
   3   2   0     3266.16     3603.62     51.06 o 
   4   2   0     3017.84     2949.90     86.73 o 
   5   2   0      759.47      767.84     49.02 o 
   6   2   0     1086.74      989.01     62.82 o 
  -7   3   0      808.40      874.92     73.05 o 
  -6   3   0     2001.26     2021.56     99.94 o 
  -5   3   0     1061.04     1104.65     66.27 o 
  -4   3   0     1118.47     1115.12     59.84 o 
  -3   3   0     3978.87     4230.10    122.90 o 
  -2   3   0     4624.63     4685.68    293.21 o 
  -1   3   0     8169.74     8000.60    167.80 o 
   0   3   0     6213.20     5979.82    106.54 o 
   1   3   0     8174.54     7304.97    112.55 o 
   2   3   0     7681.85     7796.20    131.46 o 
   3   3   0     6847.86     6539.50    128.13 o 
   4   3   0     2410.59     2378.48     85.06 o 
   5   3   0     1474.36     1373.29     71.38 o 
  -7   4   0      496.58      511.70     59.60 o 
  -6   4   0      664.31      671.24     59.49 o 
  -5   4   0      391.44      398.67     42.23 o 
  -4   4   0      115.41      123.85     14.41 o 
  -3   4   0       46.48       54.43     11.42 o 
  -2   4   0      471.53      552.26     24.94 o 
  -1   4   0      783.80      919.09     20.18 o 
   0   4   0       25.32       34.27      5.26 o 
   1   4   0      274.75      274.71     24.75 o 
   2   4   0      206.53      187.02     20.82 o 
   3   4   0      124.14      106.84     17.96 o 
   4   4   0       52.72       57.23     14.51 o 
   5   4   0      435.25      401.05     40.21 o 
  -6   5   0     1374.65     1290.48     86.25 o 
  -5   5   0     3318.72     3093.80     82.79 o 
  -4   5   0     5040.28     4899.75     96.32 o 
  -3   5   0     4359.55     4358.74     83.46 o 
  -2   5   0     2008.91     1582.44     64.48 o 
  -1   5   0     1558.06     1603.14     81.46 o 
   0   5   0     4410.95     4732.47    178.16 o 
   1   5   0     4666.52     4964.08    121.71 o 
   2   5   0     2876.65     2883.75     93.27 o 
   3   5   0     3212.55     3105.99    103.74 o 
   4   5   0     3334.54     3205.92    111.48 o 
   5   5   0     1894.56     1692.49     86.25 o 
  -6   6   0      224.51      196.78     34.14 o 
  -5   6   0      251.04      268.64     28.67 o 
  -4   6   0      145.67      129.27     16.85 o 
  -3   6   0      734.06      717.29     35.46 o 
  -2   6   0      348.46      354.98     22.72 o 
  -1   6   0     1476.92     1570.07     71.38 o 
   0   6   0     1470.91     1638.39     47.44 o 
   1   6   0      620.79      656.84     48.78 o 
   2   6   0      859.30      856.12     56.51 o 
   3   6   0      580.49      555.60     47.95 o 
   4   6   0     1610.19     1523.19     82.69 o 
  -5   7   0     1096.21     1051.76     52.98 o 
  -4   7   0     1119.26     1049.34     48.66 o 
  -3   7   0      945.59      832.79     39.79 o 
  -2   7   0     1669.70     1446.93     74.83 o 
  -1   7   0      759.90      680.40     50.68 o 
   0   7   0      904.22      845.89     56.99 o 
   1   7   0      945.38      988.20     87.15 o 
   2   7   0      499.92      542.91     34.70 o 
   3   7   0      371.29      341.08     29.27 o 
  -4   8   0     1367.10     1188.41    101.84 o 
  -3   8   0     1953.15     1774.22     92.80 o 
  -2   8   0     3256.11     2798.45    111.83 o 
  -1   8   0     2478.50     2630.22    113.86 o 
   0   8   0     1301.77     1368.29     81.85 o 
   1   8   0     1450.85     1557.57     87.68 o 
   2   8   0     1231.63     1202.32     55.70 o 
  -2   9   0        1.67        4.52     14.75 o 
  -1   9   0        2.09       10.11     14.28 o 
   0   9   0       25.90       52.94     20.11 o 
  -1  -9   1     1962.42     2120.90    112.43 o 
   0  -9   1     1356.89     1304.40     86.61 o 
   1  -9   1     1061.08      948.08     74.12 o 
   2  -9   1     1409.63     1401.96     87.80 o 
  -3  -8   1      607.59      611.63     61.15 o 
  -2  -8   1      198.40      200.70     33.31 o 
  -1  -8   1      128.14      134.56     25.94 o 
   0  -8   1      149.44      142.17     25.58 o 
   1  -8   1      633.39      575.70     51.04 o 
   2  -8   1     1117.56     1039.57     68.29 o 
   3  -8   1      332.40      333.48     40.57 o 
   4  -8   1      475.13      483.81     34.70 o 
  -4  -7   1     1803.85     1523.67     89.59 o 
  -3  -7   1     1336.58     1312.02     80.42 o 
  -2  -7   1      854.56      919.77     64.96 o 
  -1  -7   1      752.83      754.04     55.44 o 
   0  -7   1     1003.44     1014.11     63.29 o 
   1  -7   1     1017.60      883.84     57.34 o 
   2  -7   1     1242.65     1255.15     69.36 o 
   3  -7   1      972.45      934.80     43.48 o 
   4  -7   1      499.01      491.16     33.49 o 
   5  -7   1      354.95      355.52     30.66 o 
  -5  -6   1      806.88      762.25     64.48 o 
  -4  -6   1     1920.00     1868.80     89.94 o 
  -3  -6   1     2385.64     2351.11     99.34 o 
  -2  -6   1     3823.15     3873.23    121.11 o 
  -1  -6   1     6783.97     6908.67    161.56 o 
   0  -6   1     4411.98     4532.10    122.66 o 
   1  -6   1     3401.32     3284.56    101.13 o 
   2  -6   1     2367.94     2275.76     58.90 o 
   3  -6   1     1904.86     1874.17     57.58 o 
   4  -6   1     2238.86     2134.13     66.60 o 
   5  -6   1     1846.99     1797.53     74.30 o 
  -5  -5   1       10.16       14.63     12.14 o 
  -4  -5   1       12.83       11.42     10.59 o 
  -3  -5   1      465.56      456.26     39.38 o 
  -2  -5   1      150.56      131.58     19.87 o 
  -1  -5   1        0.48        6.78      6.90 o 
   0  -5   1      317.91      403.65     43.42 o 
   1  -5   1       82.17       86.23     10.35 o 
   2  -5   1       40.04       37.16      7.93 o 
   3  -5   1       35.65       35.50      8.00 o 
   4  -5   1      528.64      491.05     29.53 o 
   5  -5   1      233.46      217.31     21.41 o 
   6  -5   1        6.30       17.85     14.63 o 
  -6  -4   1     2277.75     2038.46    100.06 o 
  -5  -4   1     1890.25     1777.91     85.66 o 
  -4  -4   1     3192.83     3055.19    105.41 o 
  -3  -4   1     1820.72     1734.72     70.07 o 
  -2  -4   1     3438.48     3375.93     92.20 o 
  -1  -4   1     6709.13     6460.63    122.78 o 
   0  -4   1     6091.77     5864.88     77.69 o 
   1  -4   1     7190.92     7045.43     85.82 o 
   2  -4   1     3486.91     3359.61     61.30 o 
   3  -4   1     5226.97     5332.87     86.34 o 
   4  -4   1     2324.04     2286.70     60.69 o 
   5  -4   1     2770.80     2776.44    114.93 o 
   6  -4   1     1566.67     1571.02     89.82 o 
  -6  -3   1      302.74      339.43     39.86 o 
  -5  -3   1      138.29      172.51     26.29 o 
  -4  -3   1      716.95      719.42     47.59 o 
  -3  -3   1     2859.91     2999.51     88.63 o 
  -2  -3   1     4935.88     4936.25    103.27 o 
  -1  -3   1     5341.73     5260.68     97.20 o 
   0  -3   1     1609.09     1547.27     30.04 o 
   1  -3   1     7120.16     6564.85     72.52 o 
   2  -3   1     8321.99     8204.25    271.43 o 
   3  -3   1     3351.99     3623.18     66.40 o 
   4  -3   1     1177.25     1224.57     63.89 o 
   5  -3   1     1766.04     1694.27     82.80 o 
   6  -3   1     2026.76     1833.11     93.51 o 
   7  -3   1     1299.02     1397.32     88.75 o 
  -6  -2   1      530.35      523.24     46.40 o 
  -5  -2   1     1135.08     1198.16     64.24 o 
  -4  -2   1     1135.82     1224.10     57.46 o 
  -3  -2   1     2210.34     2292.10     40.11 o 
  -2  -2   1     3930.60     4242.43     45.17 o 
  -1  -2   1      699.38      782.04     19.81 o 
   0  -2   1     8321.57     7139.41     60.56 o 
   1  -2   1     1018.44     1204.10     27.27 o 
   2  -2   1      101.74      100.56      6.02 o 
   3  -2   1      117.14      119.55      8.71 o 
   4  -2   1       97.57       96.84     17.96 o 
   5  -2   1      346.31      336.09     35.69 o 
   6  -2   1       36.04       37.48     13.44 o 
   7  -2   1      120.17      123.85     26.29 o 
  -7  -1   1     1839.48     1701.77     93.39 o 
  -6  -1   1     2058.90     2160.05     96.01 o 
  -5  -1   1     3867.05     4000.14     83.76 o 
  -4  -1   1     4642.57     5140.64    103.86 o 
  -3  -1   1     3284.96     3611.50     72.45 o 
  -2  -1   1     2261.16     2444.74     45.21 o 
  -1  -1   1     7012.72     6315.96     62.70 o 
   0  -1   1    14984.84     9139.28     60.78 o 
   1  -1   1     8159.12     7331.08    106.99 o 
   2  -1   1    17913.26    12792.90     93.68 o 
   3  -1   1     8328.62     8430.32    142.53 o 
   4  -1   1     4376.88     4573.03    112.78 o 
   5  -1   1     2897.59     2953.51     64.51 o 
   6  -1   1     1718.78     1652.51     80.78 o 
  -6   0   1      111.67      113.26     22.01 o 
  -5   0   1       77.32       84.47     17.25 o 
  -4   0   1     1020.87     1079.79     49.25 o 
  -3   0   1      755.93      937.61     39.50 o 
  -2   0   1       27.20       31.53      6.78 o 
  -1   0   1       57.56       68.53      6.54 o 
   0   0   1     1661.81     1778.49     89.47 o 
   1   0   1      500.94      561.95     14.41 o 
   2   0   1       28.36       31.05      8.57 o 
   3   0   1     1238.45     1347.23     51.04 o 
   4   0   1     1993.67     2089.38     71.14 o 
   5   0   1     2872.40     2932.29     94.46 o 
  -7   1   1     1742.46     1637.40     90.89 o 
  -6   1   1     3533.21     3505.38    120.28 o 
  -5   1   1     3247.67     3488.84    107.79 o 
  -4   1   1     5287.86     5663.76    125.16 o 
  -3   1   1     7161.54     7029.79    122.06 o 
  -2   1   1     2147.63     2085.45     52.94 o 
  -1   1   1     7912.46     6953.99     57.67 o 
   0   1   1     6543.07     6105.10     38.55 o 
   1   1   1     6782.63     6222.28     73.40 o 
   2   1   1     2766.88     3019.03     41.60 o 
   3   1   1     2427.65     2585.76     46.35 o 
   4   1   1     1325.59     1248.49     36.34 o 
   5   1   1     1235.75     1297.98     60.68 o 
   6   1   1     1214.14     1239.33     72.57 o 
  -7   2   1     1172.35     1210.53     81.14 o 
  -6   2   1     1315.14     1279.18     75.43 o 
  -5   2   1     1692.69     1847.39     82.80 o 
  -4   2   1     2717.58     3086.12     96.25 o 
  -3   2   1     5869.05     5925.61    118.38 o 
  -2   2   1     7673.32     7035.58     77.14 o 
  -1   2   1     3763.79     3607.02     57.81 o 
   0   2   1     3609.53     3485.89     82.55 o 
   1   2   1     1773.21     1733.08     32.53 o 
   2   2   1     9348.77     8917.00     93.15 o 
   3   2   1     4795.79     4843.38     62.74 o 
   4   2   1     1852.97     1928.41     67.93 o 
   5   2   1     2995.52     2898.62     94.70 o 
   6   2   1     1721.46     1721.16     92.68 o 
  -7   3   1      264.02      251.62     40.21 o 
  -6   3   1      730.16      763.32     60.68 o 
  -5   3   1      992.32     1075.50     65.67 o 
  -4   3   1     1162.95     1303.09     65.91 o 
  -3   3   1      746.19      829.37     31.98 o 
  -2   3   1      247.04      229.55     14.97 o 
  -1   3   1      359.65      372.12     11.88 o 
   0   3   1     2537.78     2815.10     32.87 o 
   1   3   1     1147.08     1303.13     28.23 o 
   2   3   1        7.16       15.70      6.54 o 
   3   3   1       65.96       76.26     13.44 o 
   4   3   1        3.49        9.99      6.66 o 
   6   3   1       32.29       38.55     18.92 o 
  -7   4   1     1502.43     1541.75     98.27 o 
  -6   4   1     1951.47     1929.00    100.29 o 
  -5   4   1     2675.12     2667.34    107.31 o 
  -4   4   1     3207.63     3201.85     75.37 o 
  -3   4   1     7533.30     7114.28    100.49 o 
  -2   4   1     5255.77     5135.17     74.56 o 
  -1   4   1     9760.83     9426.67    101.25 o 
   0   4   1     5938.62     6120.22     56.06 o 
   1   4   1     2458.92     2601.42     55.56 o 
   2   4   1     5258.93     5213.21    115.05 o 
   3   4   1     4199.34     4227.29    111.48 o 
   4   4   1     4621.59     4612.40    127.18 o 
   5   4   1     1329.75     1210.30     80.78 o 
  -6   5   1        7.67        8.80     11.78 o 
  -5   5   1      473.87      451.62     45.80 o 
  -4   5   1     1195.52     1215.44     47.92 o 
  -3   5   1     1107.94     1108.09     41.24 o 
  -2   5   1      110.00      110.92     12.32 o 
  -1   5   1     2124.92     2427.60     77.73 o 
   0   5   1     2129.16     2300.79     52.06 o 
   1   5   1     1662.08     1783.07     50.31 o 
   2   5   1      702.61      763.16     35.94 o 
   3   5   1      177.18      163.49     17.90 o 
   4   5   1      942.64      945.23     71.92 o 
   5   5   1      766.31      773.31     69.96 o 
  -6   6   1     1273.04     1213.27     84.95 o 
  -5   6   1      969.47      900.42     46.77 o 
  -4   6   1     2395.52     2184.11     78.58 o 
  -3   6   1     2236.25     2061.29     59.52 o 
  -2   6   1     1822.42     1869.04     52.39 o 
  -1   6   1     1027.48     1029.82     58.89 o 
   0   6   1      991.10     1055.02    105.77 o 
   1   6   1     1770.19     1881.10     57.12 o 
   2   6   1      621.22      594.87     34.12 o 
   3   6   1      837.51      791.47     44.38 o 
   4   6   1      292.89      266.14     39.14 o 
  -5   7   1      431.38      409.11     32.11 o 
  -4   7   1     1244.05     1114.36     49.66 o 
  -3   7   1     1524.72     1336.50     50.26 o 
  -2   7   1     3172.95     3023.42    111.12 o 
  -1   7   1     3058.76     2936.57    109.45 o 
   0   7   1     2903.52     2821.17    107.43 o 
   1   7   1     3158.82     3362.02     82.23 o 
   2   7   1     2259.02     2272.89     72.66 o 
   3   7   1     2611.44     2539.14     81.15 o 
  -4   8   1       38.16       34.86     15.23 o 
  -3   8   1       59.56       64.84     19.39 o 
  -2   8   1        1.21       11.18      9.52 o 
  -1   8   1        7.58       18.92     11.66 o 
   0   8   1        0.03        6.19      8.92 o 
   1   8   1       20.14       15.35     10.71 o 
   2   8   1       94.45      107.68     18.57 o 
  -2   9   1     1181.40     1118.45     80.66 o 
  -1   9   1     1532.46     1476.91     90.54 o 
   0   9   1     1661.78     1645.49    100.06 o 
  -1  -9   2      385.03      383.92     49.61 o 
   0  -9   2      357.12      366.67     44.85 o 
   1  -9   2      411.82      379.28     44.38 o 
   2  -9   2      313.98      290.77     38.78 o 
  -3  -8   2      704.44      732.39     65.79 o 
  -2  -8   2      964.85     1036.00     74.60 o 
  -1  -8   2     1483.53     1527.12     87.68 o 
   0  -8   2      846.24      838.04     62.82 o 
   1  -8   2      375.56      379.40     40.69 o 
   2  -8   2      320.91      306.23     37.24 o 
   3  -8   2      547.51      581.77     52.70 o 
   4  -8   2      829.45      803.94     45.57 o 
  -4  -7   2      902.27      841.72     68.05 o 
  -3  -7   2     1155.65     1042.07     70.43 o 
  -2  -7   2     2024.11     2094.61     96.96 o 
  -1  -7   2     2066.92     2051.90     92.68 o 
   0  -7   2     2833.05     2705.41    103.62 o 
   1  -7   2     2978.44     2929.20    106.24 o 
   2  -7   2     2937.15     2842.47    104.10 o 
   3  -7   2     1943.87     1818.48    112.07 o 
   4  -7   2     1891.06     1939.56     66.54 o 
   5  -7   2     1369.25     1330.42     60.04 o 
  -5  -6   2        2.95       11.90     14.04 o 
  -4  -6   2      265.64      258.88     35.22 o 
  -3  -6   2      304.28      259.95     32.84 o 
  -2  -6   2      391.14      350.85     36.17 o 
  -1  -6   2      107.42      119.80     20.82 o 
   0  -6   2       71.85       95.65     18.20 o 
   1  -6   2        2.90       16.06      8.68 o 
   2  -6   2      104.89      121.77     14.13 o 
   3  -6   2       70.48       75.10     12.44 o 
   4  -6   2      352.88      356.65     27.83 o 
   5  -6   2       35.92       43.23     11.23 o 
  -5  -5   2     2015.74     1729.37     88.28 o 
  -4  -5   2     2568.75     2515.65    104.22 o 
  -3  -5   2     2926.96     3072.68    106.12 o 
  -2  -5   2     3280.87     3025.21     94.58 o 
  -1  -5   2     3293.63     2717.55     88.40 o 
   0  -5   2     2365.71     2419.32     70.49 o 
   1  -5   2     5676.71     5580.12     82.67 o 
   2  -5   2     4386.65     4415.83     78.89 o 
   3  -5   2     2243.89     2357.28     62.15 o 
   4  -5   2     1039.65     1063.98     43.60 o 
   5  -5   2     1367.43     1434.67     56.00 o 
   6  -5   2     1413.61     1436.46     92.20 o 
  -6  -4   2      665.64      634.95     57.82 o 
  -5  -4   2      475.43      513.00     47.47 o 
  -4  -4   2      829.81      806.75     53.54 o 
  -3  -4   2      956.80     1082.05     58.18 o 
  -2  -4   2      859.45      842.32     46.52 o 
  -1  -4   2     3022.83     2896.63     42.35 o 
   0  -4   2      578.96      566.47     29.15 o 
   1  -4   2     4419.19     4393.23     66.37 o 
   2  -4   2      786.90      860.86     31.53 o 
   3  -4   2     1601.53     1510.05     45.97 o 
   4  -4   2     2816.25     2901.54     68.53 o 
   5  -4   2     1870.67     1775.41     89.94 o 
   6  -4   2     1413.04     1246.70     78.88 o 
  -6  -3   2      968.02      873.25     63.77 o 
  -5  -3   2     2670.10     2545.04    101.13 o 
  -4  -3   2     2257.49     2367.89     86.37 o 
  -3  -3   2     1043.42     1085.50     53.30 o 
  -2  -3   2     1621.41     1752.78     48.54 o 
  -1  -3   2     7112.08     6817.19     84.11 o 
   0  -3   2     8961.91     8263.62    127.06 o 
   1  -3   2      440.91      411.34     17.77 o 
   2  -3   2      420.33      399.75     19.77 o 
   3  -3   2       47.10       44.56      7.88 o 
   4  -3   2      497.90      467.56     40.45 o 
   5  -3   2      428.06      398.79     40.81 o 
   6  -3   2        4.09        4.88      9.04 o 
  -7  -2   2     1734.42     1694.03     95.65 o 
  -6  -2   2     1745.11     1751.62     87.80 o 
  -5  -2   2     3210.24     3289.32    112.07 o 
  -4  -2   2     6030.30     6339.49     83.45 o 
  -3  -2   2     3072.64     3114.89     49.27 o 
  -2  -2   2     9858.08     9573.17    226.52 o 
  -1  -2   2     6357.17     6290.62    120.58 o 
   0  -2   2     7283.88     6267.81     59.39 o 
   1  -2   2    11487.33     9914.58    162.04 o 
   2  -2   2    10072.63     9571.93     66.52 o 
   3  -2   2     7782.46     7201.07    293.50 o 
   4  -2   2     3493.36     3668.60    111.60 o 
   5  -2   2     2429.39     2326.96     94.23 o 
   6  -2   2     1041.87     1135.23     73.29 o 
  -7  -1   2       74.50       67.81     21.65 o 
  -6  -1   2       99.57      121.35     23.68 o 
  -5  -1   2      218.71      255.67     26.65 o 
  -4  -1   2      143.66      168.34     19.04 o 
  -3  -1   2       43.34       47.11      9.16 o 
  -2  -1   2     2284.06     2481.27     50.56 o 
  -1  -1   2       67.47       94.27      9.34 o 
   0  -1   2      263.81      290.10      9.96 o 
   1  -1   2      534.34      607.77     12.46 o 
   2  -1   2      132.40      183.91     11.10 o 
   3  -1   2      215.74      227.99     24.98 o 
   4  -1   2     1226.01     1240.08     37.76 o 
   5  -1   2      842.19      801.63     53.30 o 
   6  -1   2      368.24      396.18     41.52 o 
  -6   0   2     2215.07     2339.93     94.11 o 
  -5   0   2     2954.82     3220.80     97.79 o 
  -4   0   2     4549.96     5083.77    109.93 o 
  -3   0   2     8199.91     8343.95    122.78 o 
  -2   0   2    12591.37    11569.14    130.51 o 
  -1   0   2     5765.04     5005.84     66.74 o 
   0   0   2     3427.45     3167.95     97.32 o 
   1   0   2     2083.20     1993.50     32.53 o 
   2   0   2    10660.23     9055.23    183.10 o 
   3   0   2     5004.60     5144.17    159.84 o 
   4   0   2     1705.83     1754.78     47.43 o 
   5   0   2     2353.28     2390.45     61.20 o 
  -7   1   2      351.61      355.61     43.54 o 
  -6   1   2      394.39      425.68     41.64 o 
  -5   1   2     1795.69     2029.89     80.66 o 
  -4   1   2     2834.45     3068.39     88.40 o 
  -3   1   2     3794.92     4041.22     89.94 o 
  -2   1   2     4769.47     4723.29     83.52 o 
  -1   1   2     8333.22     6907.91    119.95 o 
   0   1   2    11179.64     9615.46     95.47 o 
   1   1   2    13399.92    10476.86    144.69 o 
   2   1   2     8356.96     7957.98    151.34 o 
   3   1   2     1932.65     1973.62     73.52 o 
   4   1   2     2481.16     2671.08     46.72 o 
   5   1   2     3093.92     3078.03    105.65 o 
   6   1   2     1406.99     1382.57     79.23 o 
  -7   2   2      298.21      358.70     45.80 o 
  -6   2   2      496.31      536.68     48.78 o 
  -5   2   2     1823.49     1980.16     83.99 o 
  -4   2   2     1819.65     1996.34     75.43 o 
  -3   2   2     1152.90     1276.92     52.70 o 
  -2   2   2      997.65     1143.25     30.43 o 
  -1   2   2      736.57      761.49     16.94 o 
   0   2   2     1982.32     2088.54     29.70 o 
   1   2   2      259.93      272.64     10.19 o 
   2   2   2      789.82      880.98     20.62 o 
   3   2   2        7.69        8.80      3.63 o 
   4   2   2      235.85      243.65     29.50 o 
   5   2   2       19.93       27.24     12.14 o 
  -7   3   2     1681.43     1515.70     94.58 o 
  -6   3   2     1823.98     1975.40     96.84 o 
  -5   3   2     2705.57     2808.32    105.17 o 
  -4   3   2     3386.33     3295.75    102.20 o 
  -3   3   2     5304.31     5530.47     83.91 o 
  -2   3   2     4788.91     5201.32    112.07 o 
  -1   3   2    13877.10    12259.76     83.69 o 
   0   3   2     4231.76     4415.09     47.63 o 
   1   3   2     3316.26     3434.72     67.34 o 
   2   3   2     3794.38     4015.45     67.62 o 
   3   3   2     3252.03     3323.91     67.37 o 
   4   3   2     5447.77     5371.80    149.90 o 
   5   3   2     2839.28     2751.10    116.47 o 
   6   3   2     2371.36     2385.50    121.47 o 
  -7   4   2       23.25       49.37     25.58 o 
  -6   4   2        0.43        3.93     12.02 o 
  -5   4   2      441.60      462.68     44.26 o 
  -4   4   2       14.99       52.71     30.04 o 
  -3   4   2       40.06       40.37      8.36 o 
  -2   4   2      343.70      360.80     14.92 o 
  -1   4   2     1565.19     1731.55     34.02 o 
   0   4   2     2349.10     2696.52     58.46 o 
   1   4   2     1301.55     1398.50     40.51 o 
   2   4   2     2352.70     2582.07     60.88 o 
   3   4   2      881.49      894.26     38.25 o 
   4   4   2     1084.74     1172.70     74.24 o 
   5   4   2      401.06      450.31     50.44 o 
  -6   5   2     2446.24     2325.18    113.38 o 
  -5   5   2      980.34      959.98     66.03 o 
  -4   5   2     2426.97     2409.67     66.72 o 
  -3   5   2     1898.70     1997.28     57.00 o 
  -2   5   2     4007.17     4047.87     74.11 o 
  -1   5   2     2675.74     2710.40     60.23 o 
   0   5   2     1318.28     1449.02     66.21 o 
   1   5   2     1383.90     1474.35     46.27 o 
   2   5   2      857.36      927.50     44.67 o 
   3   5   2     1416.38     1529.85     84.83 o 
   4   5   2      116.54      120.99     25.46 o 
   5   5   2      303.02      321.46     49.97 o 
  -6   6   2      705.23      757.73     68.41 o 
  -5   6   2      715.47      712.51     42.22 o 
  -4   6   2     2102.66     2081.34     66.16 o 
  -3   6   2     2135.36     2182.56     62.92 o 
  -2   6   2     2195.07     2260.21    105.59 o 
  -1   6   2     2356.48     2307.09     88.16 o 
   0   6   2     2481.60     2303.93    119.57 o 
   1   6   2     3153.78     3439.09    123.85 o 
   2   6   2     2783.25     2821.33     78.70 o 
   3   6   2     1599.55     1545.44     89.35 o 
   4   6   2     1393.18     1329.98     89.94 o 
  -5   7   2       92.19       93.25     16.10 o 
  -4   7   2      124.04      129.04     17.61 o 
  -3   7   2      269.66      238.66     22.68 o 
  -2   7   2      152.79      150.50     25.58 o 
  -1   7   2      101.46       79.12     17.96 o 
   0   7   2      218.18      255.55     32.00 o 
   1   7   2       24.39       32.00      9.52 o 
   2   7   2       70.79       85.57     15.13 o 
   3   7   2       46.80       46.64     19.39 o 
  -4   8   2     1793.96     1706.17     98.75 o 
  -3   8   2     1446.59     1265.38     80.78 o 
  -2   8   2     1064.87     1109.41     76.14 o 
  -1   8   2     1936.68     1821.10     94.94 o 
   0   8   2     2127.69     2355.64    110.29 o 
   1   8   2     2079.77     1879.87     96.01 o 
  -1  -9   3      940.75      996.27     75.78 o 
   0  -9   3      818.72      732.98     62.10 o 
   1  -9   3      494.69      519.19     51.28 o 
   2  -9   3      501.99      476.84     50.21 o 
  -3  -8   3      607.48      599.38     62.82 o 
  -2  -8   3     1112.42     1135.58     78.76 o 
  -1  -8   3     2036.53     2032.75     99.10 o 
   0  -8   3     2832.50     2905.88    116.35 o 
   1  -8   3     1331.28     1358.06     76.86 o 
   2  -8   3     1333.67     1316.90     76.38 o 
   3  -8   3     1177.00     1191.50     75.31 o 
   4  -8   3     1464.53     1402.32     66.21 o 
  -4  -7   3       16.85        9.99     12.61 o 
  -3  -7   3        8.54       22.96     12.25 o 
  -2  -7   3      164.31      226.64     31.88 o 
  -1  -7   3      618.19      672.07     54.37 o 
   0  -7   3      386.42      344.54     37.36 o 
   1  -7   3      293.68      281.13     32.60 o 
   2  -7   3       19.18       34.91     15.70 o 
   3  -7   3       35.02       43.85     10.47 o 
   4  -7   3       23.91       24.08      8.91 o 
   5  -7   3        5.64        2.26     14.75 o 
  -5  -6   3     1420.13     1334.74     88.40 o 
  -4  -6   3     2798.39     2778.58    116.24 o 
  -3  -6   3     4116.93     4038.96    130.27 o 
  -2  -6   3     2861.88     2800.59    104.10 o 
  -1  -6   3     2276.12     2422.50     94.46 o 
   0  -6   3     1273.33     1303.81     64.84 o 
   1  -6   3     5285.58     4974.45     84.77 o 
   2  -6   3     3600.94     3716.19     79.67 o 
   3  -6   3     2853.77     2887.59     73.25 o 
   4  -6   3     1739.69     1751.61     60.58 o 
   5  -6   3     1083.93     1047.19     75.90 o 
  -5  -5   3      127.31      123.73     25.58 o 
  -4  -5   3      481.19      468.87     43.31 o 
  -3  -5   3      998.24      911.56     57.58 o 
  -2  -5   3     1373.07     1415.64     67.34 o 
  -1  -5   3     1843.24     1840.61     72.69 o 
   0  -5   3     1937.87     2001.96     47.39 o 
   1  -5   3     3488.06     3772.06     70.87 o 
   2  -5   3     1086.71     1091.32     38.44 o 
   3  -5   3     1272.09     1343.65     46.71 o 
   4  -5   3      722.95      697.87     35.40 o 
   5  -5   3      679.86      642.33     58.06 o 
   6  -5   3     1035.00     1072.05     80.66 o 
  -6  -4   3     1056.56      999.96     74.60 o 
  -5  -4   3     1357.93     1127.49     72.22 o 
  -4  -4   3     1335.08     1321.30     71.50 o 
  -3  -4   3      399.52      450.78     38.43 o 
  -2  -4   3     2607.15     2712.91     86.61 o 
  -1  -4   3     2018.28     2095.27     41.11 o 
   0  -4   3     2139.46     2325.49     46.93 o 
   1  -4   3     2516.67     2754.24    132.30 o 
   2  -4   3     1679.83     1811.00     45.53 o 
   3  -4   3      952.81      986.28     65.67 o 
   4  -4   3      240.56      269.72     21.07 o 
   5  -4   3      102.38       89.59     21.06 o 
   6  -4   3       54.39       48.90     17.37 o 
  -6  -3   3     1085.56     1112.86     75.31 o 
  -5  -3   3     3954.78     4108.80    132.30 o 
  -4  -3   3     3938.58     4022.90    118.73 o 
  -3  -3   3     2559.45     2727.18     89.47 o 
  -2  -3   3     4806.83     4771.36     62.94 o 
  -1  -3   3     3173.45     3279.16     70.37 o 
   0  -3   3     8245.85     7736.57     80.42 o 
   1  -3   3     4643.25     4881.50     65.97 o 
   2  -3   3     4005.43     4479.75     68.48 o 
   3  -3   3     6423.57     6393.53    284.94 o 
   4  -3   3     7156.45     6640.51    158.23 o 
   5  -3   3     3741.89     3723.69    128.97 o 
   6  -3   3     1357.27     1421.71     84.95 o 
  -7  -2   3       88.44       98.63     27.01 o 
  -6  -2   3       34.06       37.83     14.99 o 
  -5  -2   3      395.61      399.63     39.14 o 
  -4  -2   3      484.44      495.18     23.95 o 
  -3  -2   3       10.51       24.97      7.97 o 
  -2  -2   3      486.99      601.74     20.87 o 
  -1  -2   3     1796.52     1943.09     35.35 o 
   0  -2   3      564.05      568.52     18.15 o 
   1  -2   3      541.18      624.12     19.40 o 
   2  -2   3       29.24       29.72      4.18 o 
   3  -2   3      390.37      388.86     25.82 o 
   4  -2   3      284.25      298.62     31.17 o 
   5  -2   3       10.41       17.01     11.18 o 
   6  -2   3      495.11      536.20     50.92 o 
  -7  -1   3     2646.86     2628.67    124.44 o 
  -6  -1   3     2388.47     2216.56    101.96 o 
  -5  -1   3     2974.73     2816.17     86.61 o 
  -4  -1   3     2881.25     3038.29     79.83 o 
  -3  -1   3     6838.99     6953.05    108.50 o 
  -2  -1   3     9845.64     8905.73    112.19 o 
  -1  -1   3     5576.49     5254.59     56.57 o 
   0  -1   3     3283.43     3487.81    157.70 o 
   1  -1   3     4511.47     4409.53     37.65 o 
   2  -1   3     4605.53     4449.24     61.99 o 
   3  -1   3     1292.59     1242.70     35.68 o 
   4  -1   3     1694.24     1596.28     44.41 o 
   5  -1   3     2175.19     2242.97     94.70 o 
   6  -1   3     1056.69     1112.38     71.26 o 
  -6   0   3      566.25      563.81     46.76 o 
  -5   0   3      510.05      492.18     39.14 o 
  -4   0   3     1743.95     1888.91     67.69 o 
  -3   0   3     2318.80     2582.75     69.36 o 
  -2   0   3     7810.64     7220.14    104.58 o 
  -1   0   3      834.99      849.46     32.48 o 
   0   0   3     1873.61     1897.29     36.64 o 
   1   0   3     6888.53     6178.32     70.37 o 
   2   0   3     3645.98     3823.82    200.26 o 
   3   0   3     5688.29     6012.58    214.03 o 
   4   0   3     2431.11     2012.78     52.96 o 
   5   0   3     2659.88     2685.96     68.31 o 
  -7   1   3      446.23      467.80     49.37 o 
  -6   1   3      704.07      731.67     54.61 o 
  -5   1   3     1566.57     1658.46     74.48 o 
  -4   1   3     1963.31     2151.60     76.86 o 
  -3   1   3     3870.48     4330.92     96.25 o 
  -2   1   3     2687.64     2879.11     69.60 o 
  -1   1   3     6888.89     6495.91    125.93 o 
   0   1   3      244.52      320.93      9.98 o 
   1   1   3        3.97       15.44      2.94 o 
   2   1   3      708.67      731.43     19.38 o 
   3   1   3      388.01      384.97     25.88 o 
   4   1   3      653.76      641.30     30.25 o 
   5   1   3       27.39       63.89     16.42 o 
   6   1   3        0.91       13.09     12.14 o 
  -7   2   3     1817.75     1812.65     99.94 o 
  -6   2   3     1769.61     2008.83     98.03 o 
  -5   2   3     5743.56     6155.58    157.76 o 
  -4   2   3     3696.25     3755.93    108.38 o 
  -3   2   3     3562.16     3783.65     96.72 o 
  -2   2   3     4737.67     4644.63     65.45 o 
  -1   2   3     9758.97     8852.51     76.71 o 
   0   2   3    13821.17    12017.32     79.73 o 
   1   2   3     7145.15     6948.14     94.28 o 
   2   2   3     3725.45     3931.64     63.62 o 
   3   2   3     1190.73     1176.36     38.07 o 
   4   2   3     2946.28     2982.85    104.81 o 
   5   2   3     2234.22     2161.12     97.44 o 
   6   2   3     1606.17     1577.92     91.37 o 
  -7   3   3        6.53        0.24     14.16 o 
  -6   3   3       19.25       26.17     14.40 o 
  -5   3   3      685.39      681.59     53.78 o 
  -4   3   3        8.05        6.31      7.38 o 
  -3   3   3      696.36      760.24     31.60 o 
  -2   3   3      286.18      299.72     17.71 o 
  -1   3   3      496.66      508.59     16.82 o 
   0   3   3      408.08      405.96     14.75 o 
   1   3   3      129.72      124.08     10.07 o 
   2   3   3     1321.94     1455.05     81.44 o 
   3   3   3      710.59      730.84     50.80 o 
   4   3   3     1621.81     1630.62     83.64 o 
   5   3   3      245.07      214.51     32.96 o 
  -6   4   3     1584.88     1726.04     99.22 o 
  -5   4   3     1665.56     1730.32     90.42 o 
  -4   4   3     3530.76     3580.33    114.69 o 
  -3   4   3     3807.16     3999.65     78.40 o 
  -2   4   3     4834.21     4940.01     60.94 o 
  -1   4   3     3858.24     4206.81     54.01 o 
   0   4   3     2561.91     2873.96     44.12 o 
   1   4   3     3042.66     3049.24    273.40 o 
   2   4   3     2558.66     2785.65    157.22 o 
   3   4   3      877.80      888.00     60.68 o 
   4   4   3      527.45      533.82     51.16 o 
   5   4   3      652.99      593.31     59.25 o 
  -6   5   3     1522.07     1593.03     97.32 o 
  -5   5   3      970.45      973.54     69.96 o 
  -4   5   3     1152.31     1117.36     46.86 o 
  -3   5   3     1570.76     1644.31     53.72 o 
  -2   5   3     2980.72     2985.35     82.92 o 
  -1   5   3     4166.46     4025.27     77.90 o 
   0   5   3     2482.97     2751.34     62.42 o 
   1   5   3     4741.22     4953.60     87.16 o 
   2   5   3     3379.29     3631.48    123.97 o 
   3   5   3     2255.25     2380.38    108.26 o 
   4   5   3     1824.99     1584.46     94.34 o 
  -5   6   3      162.37      153.95     28.20 o 
  -4   6   3        1.89       11.18      6.89 o 
  -3   6   3       20.03       16.72      7.27 o 
  -2   6   3       23.30       29.57      8.24 o 
  -1   6   3      737.62      735.24     49.25 o 
   0   6   3      244.67      291.57     22.24 o 
   1   6   3       14.19       19.60      7.46 o 
   2   6   3        1.24        9.99     10.35 o 
   3   6   3        9.47       17.61     12.49 o 
  -5   7   3     1997.91     1906.54     74.06 o 
  -4   7   3     3282.37     3045.06     85.23 o 
  -3   7   3     2239.99     2186.70     99.82 o 
  -2   7   3     1894.70     1911.16     91.61 o 
  -1   7   3     1875.46     1956.01     89.47 o 
   0   7   3     1538.40     1647.99     82.33 o 
   1   7   3     2386.00     2638.91    110.76 o 
   2   7   3     1639.11     1696.89     97.56 o 
  -3   8   3      163.44      179.53     31.88 o 
  -2   8   3      414.12      438.65     47.83 o 
  -1   8   3      986.10     1105.48     74.36 o 
   0   8   3      767.57      777.12     62.82 o 
   0  -9   4     1320.37     1403.39     88.28 o 
   1  -9   4     1031.50      959.27     69.84 o 
  -2  -8   4        4.54        9.64      9.16 o 
  -1  -8   4       11.45       17.49     11.42 o 
   0  -8   4        5.97        9.76      9.76 o 
   1  -8   4      361.18      359.41     40.57 o 
   2  -8   4       61.57       64.01     18.32 o 
   3  -8   4       12.92       28.20     15.82 o 
  -4  -7   4     1816.24     1805.15    100.77 o 
  -3  -7   4     1911.50     1839.18     95.77 o 
  -2  -7   4     1786.82     1709.50     88.28 o 
  -1  -7   4     2316.78     2324.46    100.17 o 
   0  -7   4     1992.65     2093.18     92.68 o 
   1  -7   4     2153.90     2022.40     85.78 o 
   2  -7   4     1013.57     1081.61     46.14 o 
   3  -7   4     1744.21     1868.46    102.67 o 
   4  -7   4     1722.67     1572.56     92.32 o 
  -5  -6   4        9.12        7.85     15.23 o 
  -4  -6   4      161.45      158.59     28.08 o 
  -3  -6   4      879.34      886.93     62.10 o 
  -2  -6   4      291.79      282.56     32.24 o 
  -1  -6   4      309.01      292.55     32.12 o 
   0  -6   4      401.10      378.69     35.93 o 
   1  -6   4     1296.75     1327.50     45.43 o 
   2  -6   4     1844.89     1835.72     57.46 o 
   3  -6   4     1186.60     1306.54     49.36 o 
   4  -6   4      628.25      664.10     58.06 o 
   5  -6   4      713.08      734.17     65.32 o 
  -5  -5   4     2028.26     1926.03    101.13 o 
  -4  -5   4     1821.57     1787.55     88.99 o 
  -3  -5   4     1791.39     1847.75     85.06 o 
  -2  -5   4     2520.71     2484.01     90.18 o 
  -1  -5   4      825.64      800.92     48.30 o 
   0  -5   4     1402.96     1438.20     43.48 o 
   1  -5   4      964.22     1119.29    117.48 o 
   2  -5   4     1084.95     1136.29     40.68 o 
   3  -5   4     1041.49     1016.27     40.21 o 
   4  -5   4      503.70      567.37     51.75 o 
   5  -5   4      104.95      116.95     25.34 o 
  -6  -4   4     1353.05     1405.41     90.06 o 
  -5  -4   4     1593.53     1508.68     84.47 o 
  -4  -4   4     2006.09     2129.71     92.80 o 
  -3  -4   4     3497.76     3167.97    101.84 o 
  -2  -4   4     4029.48     3243.40     92.92 o 
  -1  -4   4     5163.35     5125.72     89.82 o 
   0  -4   4     3169.24     3415.60     60.51 o 
   1  -4   4     2163.70     2349.99     84.41 o 
   2  -4   4     2200.05     2383.10    164.60 o 
   3  -4   4     3565.27     3736.12    103.39 o 
   4  -4   4     2976.87     3148.58    115.76 o 
   5  -4   4     1453.25     1282.63     82.09 o 
   6  -4   4     1911.28     1724.85     99.46 o 
  -6  -3   4       19.21       16.06     11.78 o 
  -5  -3   4       31.68       33.07     12.61 o 
  -4  -3   4       19.11       18.68     10.71 o 
  -3  -3   4      615.91      646.73     25.65 o 
  -2  -3   4      611.06      686.83     64.66 o 
  -1  -3   4      145.12      148.47     11.48 o 
   0  -3   4      362.09      385.37     18.02 o 
   1  -3   4       22.16       32.29      6.31 o 
   2  -3   4       74.16       94.08     10.17 o 
   3  -3   4       62.86       62.58     15.59 o 
   4  -3   4      146.29      155.14     24.75 o 
   5  -3   4      120.44      120.88     24.27 o 
   6  -3   4      292.38      313.85     41.88 o 
  -6  -2   4     2446.20     2430.47    110.41 o 
  -5  -2   4     3445.15     3385.09    117.54 o 
  -4  -2   4     6184.29     6027.13     87.79 o 
  -3  -2   4     4989.03     5104.86     74.39 o 
  -2  -2   4     7379.49     7259.95     82.11 o 
  -1  -2   4     4927.61     4697.20    110.58 o 
   0  -2   4    10814.10    10092.14    123.73 o 
   1  -2   4     8932.44     8485.52    161.68 o 
   2  -2   4     1253.68     1282.60     31.81 o 
   3  -2   4     1645.35     1770.12     56.51 o 
   4  -2   4     1363.59     1411.48     74.12 o 
   5  -2   4     2144.15     2160.88     96.49 o 
   6  -2   4      923.14      918.22     68.41 o 
  -7  -1   4      838.65      848.98     73.29 o 
  -5  -1   4      112.57      129.44     19.87 o 
  -4  -1   4      747.07      718.23     39.50 o 
  -3  -1   4     2412.91     2411.91     65.91 o 
  -2  -1   4     7192.47     7212.65    112.67 o 
  -1  -1   4     1379.82     1412.87     31.36 o 
   0  -1   4     6364.24     6361.82     61.99 o 
   1  -1   4     3479.55     3478.77     33.24 o 
   2  -1   4     3254.88     3096.47    127.30 o 
   3  -1   4     3686.84     3539.46     64.26 o 
   4  -1   4      862.47      874.72     35.47 o 
   5  -1   4     1656.08     1578.75     79.83 o 
   6  -1   4      989.68      998.77     69.48 o 
  -6   0   4      497.08      483.14     43.66 o 
  -5   0   4     1303.03     1232.78     61.98 o 
  -4   0   4      228.48      262.09     26.17 o 
  -3   0   4     1252.19     1304.64     51.63 o 
  -2   0   4     3372.47     3510.97     78.64 o 
  -1   0   4     3759.92     3979.36     82.45 o 
   0   0   4     2331.39     2349.74     46.04 o 
   1   0   4      863.86      943.73     44.02 o 
   2   0   4      806.55      850.80     71.14 o 
   3   0   4      268.94      268.19     18.38 o 
   4   0   4      713.67      751.94     33.82 o 
   5   0   4       62.55       59.71     12.91 o 
  -7   1   4     1515.27     1414.09     85.54 o 
  -6   1   4     2680.64     2744.20    108.26 o 
  -5   1   4     5433.54     5437.23    140.51 o 
  -4   1   4     1478.92     1654.06     68.77 o 
  -3   1   4     5604.38     5471.85    114.69 o 
  -2   1   4     5099.89     4400.64     91.01 o 
  -1   1   4     8528.30     7470.69     84.95 o 
   0   1   4     9459.75     8517.72     89.95 o 
   1   1   4     4905.84     4598.00     66.74 o 
   2   1   4     6976.90     6900.55    120.58 o 
   3   1   4     3957.14     4023.30     75.83 o 
   4   1   4     4148.21     4102.32     80.77 o 
   5   1   4     1182.77     1102.75     66.27 o 
  -7   2   4      134.82      161.44     31.29 o 
  -6   2   4       39.13       39.02     15.11 o 
  -5   2   4       63.59       61.75     16.54 o 
  -4   2   4      122.13      152.88     23.32 o 
  -3   2   4      349.30      396.41     32.24 o 
  -2   2   4        4.18        9.40      6.42 o 
  -1   2   4      394.98      413.12     15.22 o 
   0   2   4     1797.99     2016.09     49.47 o 
   1   2   4     1093.90     1176.06     23.49 o 
   2   2   4      611.63      663.86     37.18 o 
   3   2   4      971.76     1025.83     40.99 o 
   4   2   4      733.01      777.36     57.23 o 
   5   2   4      307.08      360.01     42.47 o 
  -7   3   4     1118.59     1164.02     86.02 o 
  -6   3   4     1728.83     1810.03     97.56 o 
  -5   3   4     1913.20     2091.99     94.82 o 
  -4   3   4     3520.24     3757.36    116.59 o 
  -3   3   4     3600.47     3638.27     99.94 o 
  -2   3   4     2204.39     2270.41     80.52 o 
  -1   3   4     2647.29     2777.60     43.27 o 
   0   3   4     2413.52     2671.02     48.91 o 
   1   3   4     6594.19     6146.94    443.17 o 
   2   3   4     2557.58     2669.12     96.13 o 
   3   3   4      922.43      907.75     60.56 o 
   4   3   4     1089.45     1196.02     77.09 o 
   5   3   4      573.40      606.87     60.20 o 
  -6   4   4     1340.11     1419.57     90.30 o 
  -5   4   4     1155.77     1087.16     71.14 o 
  -4   4   4     1286.48     1307.02     71.03 o 
  -3   4   4     1992.80     1884.84     53.11 o 
  -2   4   4     2504.86     2668.28     47.02 o 
  -1   4   4     1254.28     1260.56     30.56 o 
   0   4   4     2521.33     2572.40     70.66 o 
   1   4   4     3281.15     3281.95    104.34 o 
   2   4   4     2898.12     3115.03    112.55 o 
   3   4   4     2588.89     2674.95    113.97 o 
   4   4   4     2231.63     2532.19    121.23 o 
  -6   5   4      582.73      557.74     57.82 o 
  -5   5   4      747.62      747.62     60.56 o 
  -4   5   4      681.59      630.15     51.69 o 
  -3   5   4       16.75       21.96      7.40 o 
  -2   5   4      128.73      129.42     14.08 o 
  -1   5   4      268.48      289.45     15.86 o 
   0   5   4       61.31       56.44      9.55 o 
   1   5   4      332.95      344.78     35.93 o 
   3   5   4       29.51       17.96     11.54 o 
   4   5   4       13.28       16.30     13.21 o 
  -5   6   4     2664.31     2470.80    116.12 o 
  -4   6   4     2274.95     2229.58     71.16 o 
  -3   6   4     2429.06     2451.50    143.42 o 
  -2   6   4     3365.07     3281.36     73.31 o 
  -1   6   4     3286.16     3243.40    107.07 o 
   0   6   4     1724.93     1815.32     56.58 o 
   1   6   4     1583.89     1640.38     84.83 o 
   2   6   4     1378.59     1597.43     91.61 o 
   3   6   4     2116.38     2164.09    115.76 o 
  -4   7   4      163.88      143.62     18.99 o 
  -3   7   4      364.14      370.60     42.12 o 
  -2   7   4      194.28      221.41     32.36 o 
  -1   7   4      678.60      697.77     54.49 o 
   1   7   4      864.38      867.66     66.39 o 
   2   7   4      276.67      275.89     40.69 o 
  -2   8   4     1208.49     1286.44     84.35 o 
  -1   8   4      564.96      612.58     56.51 o 
  -2  -8   5     1692.42     1590.89     92.32 o 
  -1  -8   5     1772.25     1822.05     95.42 o 
   0  -8   5     1349.32     1354.37     79.59 o 
   1  -8   5     1356.24     1395.89     80.66 o 
   2  -8   5     1082.11     1102.87     70.91 o 
  -3  -7   5      151.59      117.90     24.03 o 
  -2  -7   5      113.33      109.45     22.37 o 
  -1  -7   5      611.00      591.41     50.21 o 
   0  -7   5      582.02      633.29     50.21 o 
   1  -7   5      647.18      593.79     46.28 o 
   2  -7   5      296.80      310.17     24.97 o 
   3  -7   5      237.06      235.33     34.86 o 
   4  -7   5      401.93      417.35     50.44 o 
  -4  -6   5     1157.27     1160.57     77.93 o 
  -3  -6   5     1128.48     1016.14     66.03 o 
  -2  -6   5     1236.88     1049.57     62.70 o 
  -1  -6   5     2520.13     2405.48     92.56 o 
   0  -6   5     2400.00     2468.30     90.89 o 
   1  -6   5     1201.20     1193.94     53.36 o 
   2  -6   5      737.56      811.57     37.61 o 
   3  -6   5      867.54      967.36     65.55 o 
   4  -6   5      746.79      730.37     62.10 o 
  -5  -5   5      749.82      729.30     63.65 o 
  -4  -5   5     1464.83     1436.34     81.26 o 
  -3  -5   5     2514.55     2519.10    100.29 o 
  -2  -5   5     3720.75     3514.18    109.33 o 
  -1  -5   5     4309.50     4282.97    113.74 o 
   0  -5   5     2190.63     2180.58    123.08 o 
   1  -5   5     2186.01     2205.88     55.91 o 
   2  -5   5     2717.98     2889.27     66.29 o 
   3  -5   5     2753.45     2656.51    104.69 o 
   4  -5   5     1761.07     1732.34     90.42 o 
   5  -5   5     1137.77     1100.84     81.02 o 
  -6  -4   5      151.71      158.71     33.31 o 
  -5  -4   5        5.97       14.99      9.99 o 
  -4  -4   5      184.94      250.08     32.12 o 
  -3  -4   5      227.77      213.20     26.77 o 
  -2  -4   5      286.89      286.01     18.03 o 
  -1  -4   5      138.68      191.10     14.65 o 
   0  -4   5       47.84       59.57     10.89 o 
   1  -4   5       45.08       47.91      7.99 o 
   2  -4   5      269.74      254.72     29.62 o 
   3  -4   5        1.92       13.92     11.42 o 
   4  -4   5        7.16       11.18     10.95 o 
   5  -4   5       25.74       34.14     14.87 o 
  -6  -3   5     1750.56     1696.65     96.60 o 
  -5  -3   5     1587.10     1624.08     84.95 o 
  -4  -3   5     3083.38     2999.63    106.12 o 
  -3  -3   5     3130.86     3124.36     61.72 o 
  -2  -3   5     5167.12     5460.67     78.53 o 
  -1  -3   5     2567.79     2579.64     50.08 o 
   0  -3   5     7264.41     7188.50    167.99 o 
   1  -3   5     5119.63     5401.19    121.23 o 
   2  -3   5     4034.65     3963.89    111.48 o 
   3  -3   5     3250.31     3535.95    115.76 o 
   4  -3   5      727.95      668.14     52.70 o 
   5  -3   5     1210.27     1109.41     73.88 o 
  -6  -2   5      262.62      269.71     37.95 o 
  -5  -2   5      214.07      191.66     28.55 o 
  -4  -2   5     1531.39     1587.78     47.01 o 
  -3  -2   5      599.98      626.41     64.60 o 
  -2  -2   5      360.21      365.41     19.21 o 
  -1  -2   5     1309.45     1353.13     35.01 o 
   0  -2   5     3743.48     3917.87     56.24 o 
   1  -2   5     3784.10     4013.72     53.06 o 
   2  -2   5     2068.87     2117.54     50.53 o 
   3  -2   5     2088.28     2108.22     53.08 o 
   4  -2   5     1639.98     1660.96     81.14 o 
   5  -2   5     2629.76     2645.69    108.98 o 
  -6  -1   5     1016.18     1083.83     74.71 o 
  -5  -1   5     2716.52     2752.76     91.96 o 
  -4  -1   5      628.60      578.20     37.00 o 
  -3  -1   5     2242.18     2289.72     70.79 o 
  -2  -1   5      681.41      726.75     26.55 o 
  -1  -1   5     2058.38     2265.50    122.01 o 
   0  -1   5     3328.08     3666.89    100.23 o 
   1  -1   5      391.43      382.86     20.48 o 
   2  -1   5      360.52      379.29     21.02 o 
   3  -1   5      109.30      109.12     12.75 o 
   4  -1   5      707.33      666.85     43.42 o 
   5  -1   5      128.05      130.04     24.39 o 
  -6   0   5     3294.81     3197.83    113.62 o 
  -5   0   5     3601.66     3512.39    107.67 o 
  -4   0   5     2638.75     2686.61     87.09 o 
  -3   0   5     3975.91     3969.60     98.15 o 
  -2   0   5     3089.98     3027.35     80.31 o 
  -1   0   5     4926.13     5065.80    104.10 o 
   0   0   5     4834.15     4861.88    156.36 o 
   1   0   5     3850.60     3732.36     65.91 o 
   2   0   5     5056.11     5050.91    102.79 o 
   3   0   5     4753.09     4627.18     96.84 o 
   4   0   5     2362.94     2221.45     61.30 o 
   5   0   5     1116.14     1056.33     45.74 o 
  -7   1   5       42.50       47.35     18.68 o 
  -6   1   5      217.38      215.22     31.65 o 
  -5   1   5        6.39        1.43      8.09 o 
  -4   1   5        1.54        2.97      6.54 o 
  -3   1   5        3.23        5.83      6.19 o 
  -2   1   5      300.44      306.71     26.29 o 
  -1   1   5      148.12      136.33     12.47 o 
   0   1   5      165.80      160.05     13.60 o 
   1   1   5      234.58      271.44     17.68 o 
   2   1   5      362.53      375.69     22.32 o 
   3   1   5     1173.51     1165.02     42.44 o 
   4   1   5      572.90      541.53     31.42 o 
   5   1   5      643.67      613.77     51.75 o 
  -7   2   5     1527.02     1451.10     91.49 o 
  -6   2   5     2404.43     2194.19    100.89 o 
  -5   2   5     2040.99     1877.49     85.42 o 
  -4   2   5     3229.78     3305.15    106.24 o 
  -3   2   5     5686.75     5824.25    131.23 o 
  -2   2   5     6615.69     6685.96    130.15 o 
  -1   2   5     3352.31     3485.88     64.85 o 
   0   2   5     3161.93     3100.06     59.23 o 
   1   2   5     2443.42     2509.43     83.99 o 
   2   2   5     1923.78     2048.94     53.96 o 
   3   2   5     2104.02     2027.04     87.68 o 
   4   2   5     1434.82     1400.77     78.64 o 
   5   2   5      682.56      705.14     61.51 o 
  -6   3   5      636.15      660.17     59.49 o 
  -5   3   5     1396.48     1253.25     72.69 o 
  -4   3   5     2308.47     2349.21     93.63 o 
  -3   3   5     3825.61     3793.76    107.79 o 
  -2   3   5      822.36      878.84     48.18 o 
  -1   3   5      794.82      831.73     25.11 o 
   0   3   5     3712.10     3782.38     69.48 o 
   1   3   5     2459.60     2587.50     59.13 o 
   2   3   5     3239.90     3197.95    110.41 o 
   3   3   5     1074.41     1037.91     66.74 o 
   4   3   5     1450.45     1667.39     93.75 o 
  -6   4   5      731.18      678.85     63.17 o 
  -5   4   5     1150.36     1080.26     69.96 o 
  -4   4   5      739.27      768.79     56.51 o 
  -3   4   5      269.86      254.72     29.27 o 
  -2   4   5      156.08      166.93     12.67 o 
  -1   4   5       76.69       83.35      8.71 o 
   0   4   5      224.52      224.50     17.50 o 
   1   4   5      730.94      714.19     51.28 o 
   2   4   5      226.54      201.78     30.34 o 
   3   4   5      258.85      238.78     34.98 o 
   4   4   5       28.49       39.74     21.41 o 
  -5   5   5     1752.74     1624.56     89.35 o 
  -4   5   5     2449.96     2568.12    106.00 o 
  -3   5   5     4279.08     4165.26     87.83 o 
  -2   5   5     4099.57     4196.32     76.82 o 
  -1   5   5     5563.68     5802.13     92.54 o 
   0   5   5     2281.31     2222.51     89.47 o 
   1   5   5     2376.80     2433.20     99.10 o 
   2   5   5     1103.17     1187.10     78.16 o 
   3   5   5     1885.77     1841.92    102.67 o 
  -5   6   5       38.05       42.59     19.87 o 
  -4   6   5       26.93       50.25     11.80 o 
  -3   6   5       27.53       32.67      8.98 o 
  -2   6   5      113.13      129.92     23.20 o 
  -1   6   5      890.25      897.16     56.87 o 
   0   6   5      612.17      670.40     52.35 o 
   1   6   5      766.07      694.44     56.63 o 
   2   6   5      417.52      460.06     50.80 o 
  -4   7   5      789.28      791.78     45.64 o 
  -3   7   5      629.70      590.34     53.42 o 
  -2   7   5     1286.17     1470.25     82.80 o 
   1   7   5      991.73     1107.98     79.71 o 
  -2  -8   6       57.69       84.59     22.60 o 
  -1  -8   6      108.46      106.72     23.91 o 
   0  -8   6      298.81      312.54     38.43 o 
   1  -8   6      450.25      486.36     47.47 o 
  -3  -7   6     1141.48     1087.40     73.17 o 
  -2  -7   6     1125.25     1052.30     69.36 o 
  -1  -7   6     1121.91     1122.50     69.36 o 
   0  -7   6      508.46      486.24     43.66 o 
   1  -7   6      650.90      650.30     48.66 o 
   2  -7   6      968.68     1162.95     75.90 o 
   3  -7   6      835.75      879.91     67.81 o 
  -4  -6   6      537.05      491.35     50.44 o 
  -3  -6   6      617.95      620.32     52.35 o 
  -2  -6   6      984.00      941.54     60.56 o 
  -1  -6   6     2799.26     2708.98     99.34 o 
   0  -6   6     2425.96     2451.53     91.01 o 
   1  -6   6     1777.40     1823.02     79.18 o 
   2  -6   6     1406.63     1632.41     83.87 o 
   3  -6   6      967.12     1105.84     78.16 o 
   4  -6   6     1448.86     1491.66     91.37 o 
  -5  -5   6      199.33      180.84     31.65 o 
  -4  -5   6      396.89      389.39     42.59 o 
  -3  -5   6       27.14       29.74     11.66 o 
  -2  -5   6      150.48      177.62     24.75 o 
  -1  -5   6      121.53      133.49     13.91 o 
   0  -5   6      823.45      862.06     58.47 o 
   1  -5   6       13.33       16.54     10.23 o 
   2  -5   6      242.06      240.32     30.81 o 
   3  -5   6      136.22      147.29     26.41 o 
   4  -5   6      135.86      107.07     24.63 o 
  -5  -4   6     1633.02     1598.26     88.99 o 
  -4  -4   6     3766.27     3679.55    127.18 o 
  -3  -4   6     3595.79     3390.69    109.57 o 
  -2  -4   6     3649.83     3710.46     95.47 o 
  -1  -4   6     2542.57     2733.65     59.30 o 
   0  -4   6     2596.52     2792.44     59.69 o 
   1  -4   6     2949.70     3370.46    106.84 o 
   2  -4   6     2859.54     3013.43    110.05 o 
   3  -4   6     2193.51     2476.51    110.64 o 
   4  -4   6      961.72      952.96     67.58 o 
   5  -4   6     1174.90     1238.97     83.16 o 
  -6  -3   6      306.42      311.94     41.88 o 
  -5  -3   6      144.32      145.15     26.17 o 
  -4  -3   6     1058.24     1073.96     64.60 o 
  -3  -3   6      131.39      126.76     13.38 o 
  -2  -3   6      759.53      872.94     35.93 o 
  -1  -3   6      668.91      703.20     28.00 o 
   0  -3   6      739.97      715.75     47.65 o 
   1  -3   6     1911.08     2033.34     78.64 o 
   2  -3   6      955.65      902.87     54.37 o 
   3  -3   6     1146.49     1094.42     66.51 o 
   4  -3   6      740.58      716.33     57.34 o 
   5  -3   6     1203.01     1057.54     75.07 o 
  -6  -2   6     1792.26     1787.90     99.34 o 
  -5  -2   6     1238.90     1173.06     71.98 o 
  -4  -2   6      513.46      500.05     28.32 o 
  -3  -2   6     1332.38     1270.63    115.76 o 
  -2  -2   6     1637.62     1734.94     49.97 o 
  -1  -2   6     3339.18     3698.13     62.67 o 
   0  -2   6     2022.35     2130.42     74.24 o 
   1  -2   6     1003.88     1079.55     57.23 o 
   2  -2   6     1619.55     1665.16    141.34 o 
   3  -2   6     1074.72     1020.84     40.09 o 
   4  -2   6      195.25      189.52     29.27 o 
   5  -2   6       12.88       22.84     11.90 o 
  -6  -1   6     1115.53     1168.66     79.71 o 
  -5  -1   6     4079.26     3868.60    114.45 o 
  -4  -1   6     5655.88     5529.79    128.13 o 
  -3  -1   6     4462.20     4600.98    112.43 o 
  -2  -1   6     4137.69     4300.07     73.46 o 
  -1  -1   6     3647.22     3895.85     63.47 o 
   0  -1   6     4746.66     4774.21    111.24 o 
   1  -1   6     2631.21     2625.13     78.76 o 
   2  -1   6     3617.86     3506.61     71.35 o 
   3  -1   6     2997.54     2758.22     77.69 o 
   4  -1   6     1886.92     1823.34    141.16 o 
   5  -1   6     1959.12     2162.54    108.98 o 
  -6   0   6       51.44       55.80     16.42 o 
  -5   0   6       94.14       98.39     19.39 o 
  -4   0   6      528.39      532.16     40.57 o 
  -3   0   6       87.82      110.64     18.32 o 
  -2   0   6      463.93      401.05     32.00 o 
  -1   0   6     1110.77     1208.39     54.49 o 
   0   0   6       23.82       36.97      8.03 o 
   1   0   6        0.70        9.78      5.03 o 
   2   0   6      161.47      178.60     16.39 o 
   3   0   6      171.94      159.48     17.37 o 
   4   0   6      124.27      157.11     20.05 o 
  -6   1   6     1697.57     1648.23     87.92 o 
  -5   1   6     1820.79     1752.09     83.76 o 
  -4   1   6     1960.01     1926.74     79.59 o 
  -3   1   6     4260.52     4012.67    107.91 o 
  -2   1   6     2895.90     2977.02     91.01 o 
  -1   1   6     3865.58     3662.33    199.40 o 
   0   1   6     6164.59     5710.38    107.07 o 
   1   1   6     2606.16     2515.52     76.50 o 
   2   1   6     3669.66     3523.56     73.74 o 
   3   1   6     1433.32     1352.86     47.99 o 
   4   1   6     1473.31     1406.36     76.74 o 
   5   1   6     1036.85      917.39     64.96 o 
  -6   2   6      292.45      293.38     39.50 o 
  -5   2   6      720.13      720.25     55.56 o 
  -4   2   6     1848.32     1754.35     77.45 o 
  -3   2   6     2645.34     2641.17     91.49 o 
  -2   2   6     2068.53     1938.28     74.00 o 
  -1   2   6     2454.48     2446.23     62.76 o 
   0   2   6     1847.03     1652.85    141.87 o 
   1   2   6     1237.55     1208.71     41.98 o 
   2   2   6     2478.15     2389.58     84.65 o 
   3   2   6     1483.67     1551.15     81.14 o 
   4   2   6     1755.82     1700.22     90.42 o 
  -6   3   6     1679.49     1874.04    103.74 o 
  -5   3   6      925.61      962.00     67.34 o 
  -4   3   6      821.74      877.53     59.72 o 
  -3   3   6     1308.82     1379.24     69.24 o 
  -2   3   6      573.80      580.70     42.59 o 
  -1   3   6      867.71      900.21     36.36 o 
   0   3   6       22.57       31.61      7.71 o 
   1   3   6       15.01       20.98      7.38 o 
   2   3   6       12.12        4.88      8.45 o 
   3   3   6      539.88      477.43     46.64 o 
   4   3   6      271.19      238.54     37.95 o 
  -6   4   6     1643.84     1606.23     99.10 o 
  -5   4   6     1093.40      947.01     68.53 o 
  -4   4   6     2318.85     2445.82    103.74 o 
  -3   4   6     2580.79     2662.46     99.82 o 
  -2   4   6     2654.40     2671.00     53.17 o 
  -1   4   6     4779.29     4710.42    120.58 o 
   0   4   6     3398.84     3481.56     75.28 o 
   1   4   6     3512.44     3327.63    116.71 o 
   2   4   6     1727.90     1715.93     92.32 o 
   3   4   6     1875.39     1903.07    102.43 o 
  -5   5   6       80.76       97.56     24.51 o 
  -4   5   6       11.46       25.10     12.25 o 
  -3   5   6       27.28       43.31     14.99 o 
  -2   5   6       10.50       15.83      5.71 o 
  -1   5   6      439.48      437.70     41.28 o 
   0   5   6      142.46      126.11     22.72 o 
   1   5   6      216.93      237.82     33.43 o 
   2   5   6      671.94      761.66     65.32 o 
  -4   6   6     1601.31     1535.21     84.23 o 
  -3   6   6     1650.81     1698.87     60.62 o 
  -1   6   6      644.68      693.48     53.78 o 
   0   6   6     1477.59     1438.48     79.35 o 
   1   6   6      876.42      832.68     65.79 o 
   0  -8   7      666.72      756.42     61.51 o 
  -3  -7   7      990.38      841.01     64.72 o 
  -2  -7   7      772.30      782.00     61.03 o 
  -1  -7   7     1236.88     1381.26     77.69 o 
   0  -7   7      824.09      914.89     61.27 o 
   2  -7   7     1192.17     1379.71     84.59 o 
  -4  -6   7      352.12      352.16     43.42 o 
  -3  -6   7      103.31       88.40     21.06 o 
  -2  -6   7      148.33      120.99     21.30 o 
  -1  -6   7       48.54       46.52     13.92 o 
   0  -6   7      100.88       95.65     19.51 o 
   1  -6   7      109.58      117.42     22.96 o 
   2  -6   7       72.15      103.86     24.51 o 
   3  -6   7       17.14       32.24     17.73 o 
  -4  -5   7     2805.68     2798.80    117.66 o 
  -3  -5   7     1432.11     1435.27     78.05 o 
  -2  -5   7     2209.58     2213.70     88.04 o 
  -1  -5   7     2633.07     2663.56     92.14 o 
   0  -5   7     3551.56     3520.96    110.52 o 
   1  -5   7     3628.32     3666.34    119.09 o 
   2  -5   7     1614.77     1658.22     87.33 o 
   3  -5   7     1417.25     1330.81     80.66 o 
   4  -5   7     1234.91     1155.09     81.97 o 
  -5  -4   7      110.90      108.03     24.39 o 
  -4  -4   7      432.69      441.74     44.38 o 
  -3  -4   7      515.27      477.08     41.52 o 
  -2  -4   7     1029.34     1066.71     98.39 o 
  -1  -4   7      311.54      307.63     25.46 o 
   0  -4   7      412.87      409.14     36.76 o 
   1  -4   7      832.38      769.75     52.23 o 
   2  -4   7      740.70      774.39     56.63 o 
   3  -4   7      861.39      854.33     62.46 o 
   4  -4   7      787.91      776.29     63.65 o 
  -5  -3   7     1783.90     1764.70     92.92 o 
  -4  -3   7     1195.29     1241.11     70.91 o 
  -3  -3   7      979.93     1055.28    140.21 o 
  -2  -3   7     1355.26     1395.92     44.31 o 
  -1  -3   7      913.86      937.07     42.18 o 
   0  -3   7      631.86      657.91     44.73 o 
   1  -3   7      548.77      578.32     45.21 o 
   2  -3   7     1317.49     1436.94     76.38 o 
   3  -3   7      999.48      937.61     62.94 o 
   4  -3   7      408.96      355.61     42.35 o 
  -6  -2   7      767.51      903.59     72.57 o 
  -5  -2   7     1568.85     1677.83    108.38 o 
  -4  -2   7     1555.61     1637.23     71.86 o 
  -3  -2   7     2860.77     2912.58     66.37 o 
  -2  -2   7     4719.26     4958.49    170.43 o 
  -1  -2   7     4190.33     4398.26    114.09 o 
   0  -2   7     2061.65     2040.60     78.88 o 
   1  -2   7     2276.93     2204.90     84.23 o 
   2  -2   7     3070.06     3055.22     71.62 o 
   3  -2   7     2673.05     2446.81     66.41 o 
   4  -2   7     1736.75     1845.25     99.46 o 
  -6  -1   7       63.41       74.79     14.24 o 
  -5  -1   7      127.15      131.24     17.02 o 
  -4  -1   7      134.60      146.49     16.38 o 
  -3  -1   7      472.82      480.75     37.18 o 
  -2  -1   7       34.73       43.67      8.01 o 
  -1  -1   7        5.20        6.54      6.54 o 
   0  -1   7       28.65       28.55     11.06 o 
   1  -1   7      603.95      530.43     28.77 o 
   2  -1   7        1.72        6.52      5.25 o 
   3  -1   7      119.83      128.34     15.33 o 
   4  -1   7       97.35      114.45     24.27 o 
  -6   0   7     1152.84     1040.52     69.60 o 
  -5   0   7     2635.05     2417.50     96.84 o 
  -4   0   7     4118.01     3889.77    119.57 o 
  -3   0   7     3538.81     3861.93    113.97 o 
  -2   0   7     1818.74     1873.21     75.43 o 
  -1   0   7     2849.37     2855.67     90.54 o 
   0   0   7     3653.89     3718.55    103.21 o 
   1   0   7     2575.86     2661.40     77.63 o 
   2   0   7     2278.68     2190.36     61.37 o 
   3   0   7      679.97      730.27     39.08 o 
   4   0   7     1356.65     1277.80     51.91 o 
  -6   1   7      191.73      177.39     30.34 o 
  -5   1   7      745.71      713.47     55.44 o 
  -4   1   7      674.39      629.95     48.90 o 
  -3   1   7      728.09      726.20     49.37 o 
  -2   1   7     2265.23     2120.43     80.42 o 
  -1   1   7     1065.04     1001.98     54.61 o 
   0   1   7     2082.07     2112.18     75.37 o 
   1   1   7     1118.84     1016.47     41.16 o 
   2   1   7     1630.01     1563.45     52.33 o 
   3   1   7      807.89      750.82     39.22 o 
   4   1   7     1047.54     1053.25     70.31 o 
  -6   2   7     1315.79     1365.44     83.28 o 
  -5   2   7      583.97      597.95     51.40 o 
  -4   2   7     1423.16     1558.41     79.47 o 
  -3   2   7     1287.42     1159.50     65.79 o 
  -2   2   7     1161.16     1155.33     62.22 o 
  -1   2   7     1777.16     1686.52     52.79 o 
   0   2   7      206.40      225.73     19.81 o 
   1   2   7      320.99      294.67     22.58 o 
   2   2   7       91.98      103.55     14.40 o 
   3   2   7      273.46      257.22     34.86 o 
   4   2   7       26.31       32.36     18.92 o 
  -5   3   7     1934.77     1820.86     96.01 o 
  -4   3   7     1520.78     1558.88     82.92 o 
  -3   3   7     2221.43     2233.21     94.70 o 
  -2   3   7     3191.79     3209.02    106.60 o 
  -1   3   7     5622.94     5632.71    125.93 o 
   0   3   7     2955.10     2896.04    104.69 o 
   1   3   7     2217.16     2190.55     62.43 o 
   2   3   7     2413.30     2510.54    108.26 o 
   3   3   7     1574.20     1838.94    101.96 o 
  -5   4   7       58.81       50.44     18.56 o 
  -4   4   7       63.92       61.51     18.32 o 
  -3   4   7       84.96      121.71     23.08 o 
  -2   4   7        0.71       25.70     11.90 o 
  -1   4   7       70.64       63.82     11.31 o 
   0   4   7        3.72       16.77     10.95 o 
   1   4   7      363.16      348.11     38.90 o 
   2   4   7      465.25      462.32     49.61 o 
  -4   5   7     1941.21     1972.78    100.53 o 
  -3   5   7     1784.95     1920.91     93.39 o 
  -2   5   7      909.13      947.35     43.74 o 
  -1   5   7     1179.77     1227.31     75.07 o 
   0   5   7     1425.91     1515.46     86.14 o 
   1   5   7     1578.11     1474.53     86.02 o 
  -3   6   7      987.20     1033.27     71.14 o 
  -1   6   7     1443.68     1490.00     88.04 o 
   0   6   7     1253.93     1409.45     87.56 o 
  -3  -6   8     1426.60     1482.74     83.64 o 
  -2  -6   8     1743.85     1573.64     78.88 o 
   1  -6   8     1367.78     1603.85     89.23 o 
   2  -6   8     1165.91     1246.35     79.59 o 
  -4  -5   8      182.78      159.90     28.55 o 
  -3  -5   8       86.95       83.64     19.75 o 
  -2  -5   8       29.77       33.55     13.21 o 
  -1  -5   8      225.59      309.44     35.10 o 
   0  -5   8      704.34      695.03     52.23 o 
   1  -5   8      554.13      545.37     47.47 o 
   2  -5   8      160.57      164.66     27.84 o 
   3  -5   8      205.90      225.69     37.83 o 
  -4  -4   8     1609.28     1780.65     90.89 o 
  -3  -4   8     1266.82     1458.71     76.14 o 
  -2  -4   8     1085.43     1149.60     43.19 o 
  -1  -4   8     1079.00     1208.51     65.55 o 
   0  -4   8     1021.97     1117.14     66.03 o 
   1  -4   8     1033.80     1003.17     63.53 o 
   2  -4   8      539.81      600.09     52.23 o 
   3  -4   8      310.30      356.32     43.19 o 
  -5  -3   8      646.90      760.35     62.22 o 
  -4  -3   8     1074.15     1079.07     66.15 o 
  -3  -3   8     2250.47     2271.13     61.23 o 
  -2  -3   8     4278.94     4256.32    120.99 o 
  -1  -3   8     3069.29     3063.63    100.17 o 
   0  -3   8     1271.77     1276.09     67.22 o 
   1  -3   8     1713.16     1715.45     82.80 o 
   2  -3   8     1094.75     1164.49     72.93 o 
   3  -3   8     1799.92     1804.80     97.79 o 
   4  -3   8     1095.59     1190.79     87.56 o 
  -5  -2   8      119.52      120.36     16.61 o 
  -4  -2   8      244.77      221.57     20.57 o 
  -3  -2   8      393.52      394.06     40.15 o 
  -2  -2   8      196.37      216.77     26.41 o 
  -1  -2   8      152.79      166.68     23.91 o 
   0  -2   8       17.94       27.60     10.83 o 
   1  -2   8       47.80       39.38     12.97 o 
   2  -2   8        2.38        9.29      7.20 o 
   3  -2   8      140.28      143.96     26.65 o 
   4  -2   8        0.55       14.75     13.68 o 
  -5  -1   8     2357.23     2460.27     75.26 o 
  -4  -1   8     1908.11     2010.74     62.04 o 
  -3  -1   8     1854.55     1796.17    117.42 o 
  -2  -1   8     3486.05     3185.94    101.36 o 
  -1  -1   8     2578.01     2707.67     97.68 o 
   0  -1   8     3926.12     3740.94    111.36 o 
   1  -1   8     2533.57     2500.66     74.48 o 
   2  -1   8     2444.53     2532.33     71.10 o 
   3  -1   8     1201.03     1219.39    117.31 o 
   4  -1   8     1109.75     1087.64     74.71 o 
  -5   0   8      823.76      804.60     59.84 o 
  -4   0   8      869.19      912.39     61.51 o 
  -3   0   8     1385.20     1299.05     68.05 o 
  -2   0   8     1098.08     1123.57     62.58 o 
  -1   0   8      503.67      450.07     38.31 o 
   0   0   8     2371.61     2207.04     87.44 o 
   1   0   8     1211.72     1167.57     47.34 o 
   2   0   8      900.76      865.88     41.80 o 
   3   0   8      383.10      353.09     27.60 o 
  -5   1   8      870.34      925.84     66.51 o 
  -4   1   8     1127.39     1099.06     67.81 o 
  -3   1   8     1451.01     1350.56     72.22 o 
  -2   1   8     1178.51     1145.70     64.13 o 
  -1   1   8     1430.53     1463.47     72.57 o 
   0   1   8      392.40      390.13     27.12 o 
   1   1   8      423.73      405.62     28.40 o 
   2   1   8      343.23      316.02     25.23 o 
   3   1   8       94.59       93.84     14.97 o 
  -5   2   8     1888.43     2035.01    102.79 o 
  -4   2   8     1016.70      985.44     67.22 o 
  -3   2   8     1445.43     1428.01     76.97 o 
  -2   2   8     1773.77     1854.05     84.59 o 
  -1   2   8     3381.73     3178.92     77.65 o 
   0   2   8     2263.97     2191.96     66.02 o 
   1   2   8     3789.26     3661.07     86.86 o 
   2   2   8     3087.83     2940.58     80.08 o 
   3   2   8     1794.80     1802.54     96.72 o 
  -5   3   8        0.24        5.59     10.11 o 
  -4   3   8        0.91        3.69      9.99 o 
  -3   3   8       84.68       81.14     19.87 o 
  -2   3   8      328.06      343.95     37.71 o 
  -1   3   8       37.20       31.07      8.62 o 
   0   3   8        2.27       15.35     10.71 o 
   1   3   8        5.04       20.23     11.06 o 
   2   3   8       61.80       62.46     19.99 o 
  -4   4   8     2128.67     2243.68    109.69 o 
  -3   4   8     1394.16     1363.06     81.14 o 
  -2   4   8     1641.51     1587.20     82.33 o 
  -1   4   8     1756.58     1702.09    122.06 o 
   0   4   8      836.88      829.83     64.01 o 
   1   4   8      979.25     1009.83     74.24 o 
  -3   5   8     1056.82     1105.01     75.78 o 
  -2   5   8      666.28      726.08     58.06 o 
  -1   5   8      709.67      678.85     59.72 o 
   0   5   8     1086.17     1199.11     81.50 o 
   0  -6   9      206.12      209.63     32.24 o 
   1  -6   9      107.95      143.72     28.67 o 
  -1  -5   9      893.55      993.41     66.15 o 
   0  -5   9      375.24      404.74     42.23 o 
   1  -5   9      676.28      762.96     61.87 o 
   2  -5   9      551.87      548.58     55.68 o 
  -4  -4   9      650.41      683.25     56.04 o 
  -2  -4   9     1316.41     1192.69     66.74 o 
  -1  -4   9     2064.30     1990.75     90.06 o 
   0  -4   9     2591.27     2426.19    102.55 o 
   1  -4   9     2505.39     2576.92    109.10 o 
   2  -4   9     1072.83     1047.31     72.45 o 
  -4  -3   9      124.83      140.13     17.53 o 
  -3  -3   9       35.89       33.79     12.73 o 
  -2  -3   9       82.70       76.38     17.49 o 
  -1  -3   9       44.74       44.97     13.92 o 
   0  -3   9      395.51      390.70     40.45 o 
   1  -3   9       33.28       52.70     15.82 o 
   2  -3   9        9.29       15.59     11.06 o 
   3  -3   9      135.13      143.60     29.50 o 
  -5  -2   9     2251.38     2288.65    105.05 o 
  -4  -2   9     1572.05     1586.92     56.39 o 
  -3  -2   9     2030.14     1965.41     88.87 o 
  -2  -2   9     1983.53     1747.33     80.78 o 
  -1  -2   9     1208.94     1080.62     63.05 o 
   0  -2   9     2431.78     2460.81    101.72 o 
   1  -2   9     1368.96     1344.73     78.28 o 
   2  -2   9     1629.15     1611.59     86.37 o 
   3  -2   9     1247.34     1283.70     82.69 o 
  -5  -1   9      159.60      179.06     21.03 o 
  -4  -1   9      277.57      238.66     32.24 o 
  -3  -1   9      312.45      303.26     34.98 o 
  -2  -1   9      485.00      491.35     42.83 o 
  -1  -1   9      597.87      499.92     44.50 o 
   0  -1   9     1444.90     1326.17     72.69 o 
   1  -1   9      809.96      738.34     55.56 o 
   2  -1   9      714.58      728.20     40.38 o 
   3  -1   9      799.76      835.44     44.74 o 
  -5   0   9      936.00     1030.65     71.62 o 
  -4   0   9      359.82      355.96     39.62 o 
  -3   0   9      979.85      964.62     64.13 o 
  -2   0   9     1352.81     1243.25     69.24 o 
  -1   0   9     1758.51     1578.39     79.12 o 
   0   0   9      499.57      480.29     43.31 o 
   1   0   9      641.09      625.84     36.57 o 
   2   0   9      366.26      349.50     29.27 o 
  -5   1   9     1636.34     1668.81     95.53 o 
  -4   1   9     2088.57     2059.51    100.29 o 
  -3   1   9     2409.90     2421.55    104.81 o 
  -2   1   9     1746.25     1738.05     84.11 o 
  -1   1   9      909.33      875.75     57.94 o 
   0   1   9     1440.41     1299.60     52.02 o 
   1   1   9     2067.35     2076.75     68.68 o 
   2   1   9     1858.81     1835.74    218.61 o 
  -4   2   9      180.23      172.63     29.86 o 
  -3   2   9        1.12        9.99      9.40 o 
  -2   2   9       45.80       59.37     16.54 o 
  -1   2   9       27.65       21.41     10.95 o 
   0   2   9       63.16       61.71     13.62 o 
   1   2   9       17.17       19.44      9.21 o 
   2   2   9       35.70       21.41     18.20 o 
  -4   3   9     1619.25     1615.87     96.25 o 
  -3   3   9     1824.69     1712.59     90.42 o 
  -2   3   9     1579.27     1530.57     82.92 o 
  -1   3   9     1551.81     1514.83     58.50 o 
   0   3   9     1483.60     1549.04     60.30 o 
   1   3   9     1330.82     1329.63     86.73 o 
  -2   4   9      686.05      644.11     55.08 o 
  -1   4   9     1254.17     1321.68    106.06 o 
   0  -5  10      627.22      700.62     59.84 o 
  -2  -4  10      246.80      218.43     31.88 o 
  -1  -4  10      118.81      128.97     24.63 o 
   0  -4  10      257.84      290.05     37.36 o 
   1  -4  10        4.49       12.37     14.04 o 
  -3  -3  10     1594.46     1607.19     85.18 o 
  -2  -3  10     1077.70     1038.38     66.27 o 
  -1  -3  10     1155.78     1149.86     72.22 o 
   0  -3  10     2161.08     2295.55    103.86 o 
   1  -3  10     1367.45     1400.77     85.54 o 
  -4  -2  10      270.58      229.26     32.48 o 
  -3  -2  10      183.32      152.64     25.46 o 
  -2  -2  10      501.95      532.87     49.02 o 
  -1  -2  10      434.28      424.01     42.12 o 
   0  -2  10      510.13      531.92     49.37 o 
   1  -2  10      171.12      139.43     26.05 o 
  -4  -1  10      775.19      707.76     58.77 o 
  -3  -1  10     1122.83     1171.39     74.36 o 
  -2  -1  10     1171.68     1144.51     69.96 o 
  -1  -1  10      856.09      882.17     62.22 o 
   0  -1  10      845.17      828.04     61.87 o 
   1  -1  10      720.69      650.54     54.96 o 
  -4   0  10     1040.79     1078.95     74.24 o 
  -3   0  10     1891.56     1808.37     90.78 o 
  -2   0  10     1879.71     1796.23     88.75 o 
  -1   0  10     1403.62     1434.08     81.61 o 
   0   0  10     1511.22     1475.84     81.38 o 
   1   0  10      963.81      934.43     48.31 o 
  -3   1  10        0.20        8.92     11.18 o 
  -2   1  10        8.41       20.34     11.66 o 
  -1   1  10        7.69        9.64     10.71 o 
   0   1  10       15.40       25.10     12.49 o 
   1   1  10        6.61       10.08      8.56 o 
  -3   2  10     2693.69     2718.97    120.28 o 
  -2   2  10     1126.58     1082.88     72.81 o 
  -1   2  10     1646.23     1537.47     86.14 o 
   0   2  10     1301.83     1313.37    153.29 o 
  -1  -1  11     1216.38     1335.22     80.78 o 
                                                 
